# Supplementary material for: The Serum Lipid Profile of Relapsing Multiple Sclerosis Differs Reproducibly From Healthy Controls
Source: J Neurochem. 2025 Nov 5;169(11):e70285. doi: 10.1111/jnc.70285 (PMC12589855; doi:10.1111/jnc.70285)
Supplement: Supplementary file 2 — Data S2: Supporting Information. [file JNC-169-0-s001.xlsx]

## Sheet: Supp. Table 1A Discovery cohort
Supplementary Table 1A. Clinical demographics and characteristics of the discovery cohort
Sample	Group	Diagnosis	Age	Sex	BMI	EDSS	MSSS	Relapse	Treatment
CTR49	HC	Healthy control	48	M
CTR50	HC	Healthy control	35	M
CTR51	HC	Healthy control	59	M
CTR52	HC	Healthy control	49	F
CTR53	HC	Healthy control	31	F
CTR54	HC	Healthy control	50	F
CTR55	HC	Healthy control	44	F
CTR57	HC	Healthy control	49	M
CTR58	HC	Healthy control	73	M
CTR59	HC	Healthy control	41	M
CTR60	HC	Healthy control	20	F
CTR61	HC	Healthy control	34	M
CTR62	HC	Healthy control	43	F
CTR63	HC	Healthy control	68	F
CTR65	HC	Healthy control	28	F
CTR66	HC	Healthy control	35	M
CTR71	HC	Healthy control	23	M
CTR72	HC	Healthy control	23	M
CTR73	HC	Healthy control	21	M
CTR75	HC	Healthy control	29	F
CTR76	HC	Healthy control	32	M
CTR78	HC	Healthy control	22	F
CTR79	HC	Healthy control	33	M
CTR80	HC	Healthy control	46	F
CTR81	HC	Healthy control	31	F
CTR83	HC	Healthy control	39	F
CTR84	HC	Healthy control	28	F
CTR85	HC	Healthy control	23	M
CTR86	HC	Healthy control	22	M
L205	HC	Healthy control	57.8	F	17.97
L162	OND	Syrongomyelia	61.7	M	29
L235	OND	PSP	49.9	F	28.5
L267	OND	Migraine	34.8	M	31.9
L27	OND	Headache	24	F	29.86
L273	OND	Pseudotumor cerebri	24.9	F	45.8
L281	OND	Migraine	32.6	F	23.08
L326	OND	Tectal glyoma	22.8	F	18.28
L337	OND	Memory complains	50.4	M	32.86
L4	OND	Headache	55.8	M	26.5
L76	OND	Migraine	28.9	F	19.63
L137	OND	NMOSD (APQ4?)	43.2	M	32.2			N
L117	OND	NMOSD (AQP4-)	24.8	F	23.43			Y	Y
L179	OND	NMOSD (AQP4+)	21.9	F	41.27			Y	Y
L34	OND	NMOSD (AQP4+)	55.7	F	22.86			Y	Y
L138	OND	NMOSD (AQP4+)	61.5	F	37.44			N
L170	OND	NMOSD (AQP4-)	47.7	F	23.75			Y
L209	OND	NMOSD (AQP4-)	49.4	F	22.65			Y
L217	OND	NMOSD	69.1	F	33.83			Y
L236	OND	NMOSD	34.1	F	39.68			N
L336	OND	NMOSD	24.3	F	24.8			N
L1	OND	Neurosarcoidosis	39.9	F	35.11
L104	OND	ADEM	40.4	M	47.97
L119	OND	AMAN	47.2	M	31.4
L206	OND	Neurosarcoidosis	39.8	F	24.96
L218	OND	CNS lymphoma	40.2	F	32.26
L231	OND	MOGAD	20.1	F	22.08
L243	OND	Small fibre neuropathy	68.6	F	25.06
L255	OND	Transverse myelitis	51.8	F	29.4
L256	OND	Clipper disease	59.2	M	31.01
L262	OND	Rheumatoid arthritis (CNS vasculitis)	45.7	F	27.81
L275	OND	Vasculitis	63.1	F	27.82
L298	OND	ADEM	17.1	M	24.07
L342	OND	Mononeuritis multiplex	37.4	F	29.95
L383	OND	Neuropathy	52.6	F	32.61
L414	OND	Transverse myelitis	31.9	F	32.16
L418	OND	Transverse myelitis	51.8	F	27.01
L440	OND	MOGAD	56.7	F	26.5			Y
L467	OND	MOGAD	21.1	M	28.23			N
L56	OND	Neurosarcoidosis	60.2	M	24.93
L68	OND	Lymphomatous meningitis	57.5	M	26.12
L90	OND	Cryptococcus meningitis	26.4	F	31.61
L93	OND	CIDP	42.3	M	43.12
MS674	MS	RRMS	40.2	F		1	0.38	N
MS610	MS	RRMS	58	F	24.5	1.5	0.52	N
L476	MS	RRMS	23.3	F	25.6	1	1.04	N
L475	MS	RRMS	32.9	F	41.4	2	1.12	N
MS667	MS	RRMS	30.3	F	35.87	1	1.28	N
L462	MS	RRMS	53.3	F	38.5	1	1.28	N
MS646	MS	RRMS	44.6	F	25.99	1.5	1.4	Y
L393	MS	RRMS	19.6	M	18.5	1	2.01	N
L479	MS	RRMS	29	F	23.6	1	2.01	N
MS605	MS	RRMS	78.5	F	36.88	3.5	2.03	N
MS627	MS	RRMS	58.8	F	26.7	3.5	2.08	N
L145	MS	RRMS	28.8	F	18.3	1	2.44	N
L346	MS	RRMS	24	M	34.4	1	2.44	N
MS662	MS	RRMS	38.6	M	31.87	1	2.44	N
MS575	MS	RRMS	59.9	F	34.2	4	2.63	N
MS597	MS	RRMS	58	F	20.98	1.5	2.87	N
MS538	MS	RRMS	50	F	26.69	2.5	3.45	Y
MS636	MS	RRMS	49.9	F	38.32	2	3.54	Y
L477	MS	RRMS	51	F	20.1	1.5	3.69	N
L334	MS	RRMS	57.1	F	26.3	3	3.79	N
L372	MS	RRMS	39	M	21.1	2	4.27	N
L460	MS	RRMS	38.1	F	22.2	2	4.27	N
MS542	MS	RRMS	49.3	M	25.4	1.5	4.3	N
MS528	MS	RRMS	32.8	F	25.92	2.5	4.95	N
MS586	MS	RRMS	52.4	F	20.25	2.5	5.41	N
MS541	MS	RRMS	50.9	M	53.75	3	5.79	N
L373	MS	RRMS	20.7	F	19.1	2	5.87	Y
L410	MS	RRMS	27.2	M	26.2	2	5.87	N
MS533	MS	RRMS	25.3	M	25.8	2	5.87	N
MS625	MS	RRMS	47.5	M	32.8	2	5.87	N
MS534	MS	RRMS	36.4	F	38.7	3	6.81	N
MS630	MS	RRMS	19	F	23.34	2.5	7.08	N
L182	MS	RRMS	32.3	M	23.8	3	7.93	Y
L219	MS	RRMS	23.7	F	42.2	3	7.93	Y
L221	MS	RRMS	38.9	F	21.1	3	7.93	Y
MS551	MS	RRMS	26.3	M	31.47	4	8.58	N
MS589	MS	RRMS	67.7	F	22.29	6	9.08	N
L207	MS	RRMS	47.4	F	29.6	4	9.09	Y
L186	MS	RRMS	43.8	M	37.86			Y
L230	MS	RRMS	28.6	F	30.3			N
L232	MS	RRMS	31.1	M	22.8			N
MS595	MS	RRMS	62.6	F	25.31			Y
MS607	MS	RRMS	45	F	32.1			N
MS614	MS	RRMS	26.5	M	24.2			N
MS622	MS	RRMS	32.9	M	29.97			N
MS623	MS	RRMS	44.7	F	24.6			N
MS567	MS	RRMS	46.8	F

## Sheet: Supp. Table 1B Validat. cohort
Supplementary Table 1B. Clinical demographics and characteristics of the validation cohort
Sample	Collection site	Subgroup	Diagnosis	Treatment	Age	Sex	BMI	EDSS	MSSS	Relapse	DMT at collection
108	Sydney	1	HC	N	25	M	26.5832
110	Sydney	1	HC	N	32	F	18.6709
111	Sydney	1	HC	N	28	F	32.7919
112	Sydney	1	HC	N	32	M	22.4913
113	Sydney	1	HC	N	55	F	24.7721
114	Sydney	1	HC	N	52	M	24.6914
115	Sydney	1	HC	N	54	F	21.2585
116	Sydney	1	HC	N	33	F	21.1073
117	Sydney	1	HC	N	62	F	19.4674
118	Sydney	1	HC	N	50	F	24.6097
119	Sydney	1	HC	N	56	M	28.3951
121	Sydney	1	HC	N	44	M	27.0416
122	Sydney	1	HC	N	29	M	21.7738
126	Sydney	1	HC	N	27	M	30.6689
127	Sydney	1	HC	N	24	F	23.4375
128	Sydney	1	HC	N	24	F	24.7676
129	Sydney	1	HC	N	29	F	20.9572
131	Sydney	1	HC	N	40	M	26.3128
137	Sydney	1	HC	N	26.9781	M	24.281
138	Sydney	1	HC	N	41.9945	M	22.4982
139	Sydney	1	HC	N	50.8027	F	18.5568
142	Sydney	1	HC	N	61.6603	F	28.8424
143	Sydney	1	HC	N	28.8301	F	22.8928
144	Sydney	1	HC	N	65.989	F	20.4876
145	Sydney	1	HC	N	48.3616	F	25.0593
146	Sydney	1	HC	N	50.9479	F	27.5482
147	Sydney	1	HC	N	63.9671	F	30.0781
149	Sydney	1	HC	N	51.4932	M	23.255
151	Sydney	1	HC	N	42.4438	M	21.9138
153	Sydney	1	HC	N	47.9726	F	22.9769
154	Sydney	1	HC	N	43.6055	F	18.6709
155	Sydney	1	HC	N	59.0603	F	32.6608
156	Sydney	1	HC	N	53.6164	F	20.7967
31	Milan	2	RRMS	Y	38	F		2.5	7.08	N	Yes
33	Milan	2	RRMS	Y	31	F		1.5	4.3	N	Yes
34	Milan	2	RRMS	Y	22	F		2	5.87	N	Yes
37	Milan	2	RRMS	Y	26	M		1	2.44	N	Yes
46	Sydney	2	RRMS	Y	59.6776	M	23.6713	2	3.9	N	Yes
47	Sydney	2	RRMS	Y	32.0691	F	22.4913	0	0.25	N	Yes
48	Sydney	2	RRMS	Y	50.1239	M	25.2493	0	0.24	N	Yes
49	Sydney	2	RRMS	Y	35.2423	M	25.4327	0	0.24	N	Yes
51	Sydney	2	RRMS	Y	42.5763	F	22.4059	1	0.78	N	Yes
52	Sydney	2	RRMS	Y	53.3518	M	21.7051	3	3.79	N	Yes
55	Sydney	2	RRMS	Y	50.705	F	22.4913	0	0.24	N	Yes
59	Sydney	2	RRMS	Y	69.2416	F	20.2812	2.5	1.19	N	Yes
63	Sydney	2	RRMS	Y	32.2936	F	42.9365	2	5.87	N	Yes
65	Sydney	2	RRMS	Y	40.5544	F	17.4649	4	8.58	N	Yes
66	Sydney	2	RRMS	Y	44.6064	M	21.4619	3	6.81	N	Yes
69	Sydney	2	RRMS	Y	31.0582	F	18.5628	0	0.3	N	Yes
72	Sydney	2	RRMS	Y	36.746	F	29.3848	0	0.19	N	Yes
73	Sydney	2	RRMS	Y	52.4935	M	31.1419	2	2.13	N	Yes
76	Sydney	2	RRMS	Y	56.6174	F	20.304	2.5	2.44	N	Yes
78	Sydney	2	RRMS	Y	42.4661	F	22.9557	3	2.82	N	Yes
79	Sydney	2	RRMS	Y	34.1923	F	23.3887	0	0.05	N	Yes
80	Sydney	2	RRMS	Y	45.9569	F	25.0995	1.5	0.28	N	Yes
81	Sydney	2	RRMS	Y	35.935	M	21.2245	1.5	0.58	N	Yes
85	Sydney	2	RRMS	Y	27	F	28.6851	1.5	4.3	N	Yes
86	Sydney	2	RRMS	Y	25.8447	F	23.255	3		N	Yes
87	Sydney	2	RRMS	Y	71.4333	M	25.891	2	5.87	N	Yes
88	Sydney	2	RRMS	Y	23.8227	F	25.3906	0	0.67	N	Yes
92	Sydney	2	RRMS	Y	44.5619	F	25.7117	0	0.17	N	Yes
94	Sydney	2	RRMS	Y	44.4743	F	38.2934	2.5	5.41	N	Yes
95	Sydney	2	RRMS	Y	40.2936	F	23.3067	1.5	4.3	N	Yes
96	Sydney	2	RRMS	Y	45.2416	M	31.25	1.5	1.92	N	Yes
97	Sydney	2	RRMS	Y	66.1129	F	29.4808	3	3.79	N	Yes
99	Sydney	2	RRMS	Y	33.5461	F	27.7447	2	3.9	N	Yes
103	Sydney	2	RRMS	Y	42.9405	F	37.2024	2	2.65	N	Yes
32	Milan	2	RRMS	Y	28	F		3	7.93	Y	Yes
36	Milan	2	RRMS	Y	28	F		2	5.87	Y	Yes
38	Milan	2	RRMS	Y	20	M		2	5.87	Y	Yes
40	Milan	2	RRMS	Y	47	F		7	9.88	Y	Yes
35	Milan	2	RRMS	Y	35	F					Yes
56	Sydney	2	RRMS	Y	58.5708	F	30.7787	6	7.65	N	Yes
57	Sydney	2	RRMS	Y	48.2991	M		4	4.26	N	Yes
98	Sydney	2	RRMS	Y	60.3101	M	31.5617	2.5	4.55	N	Yes
1	Milan	2	RRMS	N	28	F		2	5.87	N
4	Milan	2	RRMS	N	29	M		2	5.87	N
5	Milan	2	RRMS	N	58	M		1	2.01	N
6	Milan	2	RRMS	N	27	F		1	0.88	N
7	Milan	2	RRMS	N	26	M		2	5.87	N
8	Milan	2	RRMS	N	28	M		1	2.44	N
11	Milan	2	RRMS	N	26	F		1	2.01	N
12	Milan	2	RRMS	N	48	F		2	5.87	N
13	Milan	2	RRMS	N	25	F		1.5	2.33	N
14	Milan	2	RRMS	N	36	F		2	5.24	N
16	Milan	2	RRMS	N	51	M		1	1.77	N
17	Milan	2	RRMS	N	54	M		2	5.24	N
19	Milan	2	RRMS	N	29	F		1	1.45	N
20	Milan	2	RRMS	N	48	F		2	3.9	N
21	Milan	2	RRMS	N	30	F		1.5	4.3	N
24	Milan	2	RRMS	N	20	F		1	2.44	N
26	Milan	2	RRMS	N	58	F		0	0.53	N
29	Milan	2	RRMS	N	32	M		2	5.87	N
42	Milan	2	RRMS	N	33	F		2	5.87	N
45	Sydney	2	RRMS	N	50.245	F	26.1752	2	2.65	N
50	Sydney	2	RRMS	N	75.4312	F	29.7521	6	5.02	N
82	Sydney	2	RRMS	N	49.2087	F	21.4536	0	0.04	N
84	Sydney	2	RRMS	N	26.9897	M	20.9107	0	0.67	N
90	Sydney	2	RRMS	N	34.5099	F	26.2891	2	5.87	N
93	Sydney	2	RRMS	N	54.05	M	35.1541	2	5.87	N
100	Sydney	2	RRMS	N	63.7844	F	24.6904	2		N
104	Sydney	2	RRMS	N	82.1403	M	29.6875	2.5	7.08	N
105	Sydney	2	RRMS	N	41.8637	F	29.9836	2.5		N
107	Sydney	2	RRMS	N	35.3402	F	21.2245	1	0.78	N
2	Milan	2	RRMS	N	39	M		3	7.93	Y
9	Milan	2	RRMS	N	31	F		3	7.27	Y
15	Milan	2	RRMS	N	23	F		2	5.24	Y
18	Milan	2	RRMS	N	54	F		3.5	8.64	Y
22	Milan	2	RRMS	N	52	F		3	6.81	Y
23	Milan	2	RRMS	N	45	F		3.5	7.98	Y
27	Milan	2	RRMS	N	26	F		2	5.87	Y
28	Milan	2	RRMS	N	39	M		2	5.24	Y
53	Sydney	2	RRMS	N	33.2998	M	30.1038	3.5		Y
41	Milan	2	RRMS	N
54	Sydney	3	SPMS	N	82.9131	F	41.7778	6	5.04	N
62	Sydney	3	SPMS	N	65.2827	M	26.8274	8.5	9.98	N
83	Sydney	3	SPMS	N	54.8713	M	26.5759	6	4.35	N
89	Sydney	3	SPMS	N	60.1047	F	23.4375	4	9.09	N
102	Sydney	3	SPMS	N	80.8912	F	20.5457	2	0.82	N
58	Sydney	3	SPMS	Y	68.2964	M	22.4712	6.5		N	Yes
60	Sydney	3	SPMS	Y	60.0335	F	33.2986	6	4.35	N	Yes
61	Sydney	3	SPMS	Y	59.82	M	21.2585	5	9.5	N	Yes
67	Sydney	3	SPMS	Y	53.4559	F	20.1771	3.5	7.54	N	Yes
74	Sydney	3	SPMS	Y	53.9678	F	23.5479	6	7.18	N	Yes
75	Sydney	3	SPMS	Y	51.499	M	34.1598	6	7.18	N	Yes
77	Sydney	3	SPMS	Y	53.3128	M	22.9719	6.5	7.59	N	Yes
30	Milan	4	PPMS	N	48	M		3	6.81	N
44	Sydney	4	PPMS	N	67.9185	F	24.1415	6	9.08	N
68	Sydney	4	PPMS	N	77.9103	M	24.5435	6	9.08	N
3	Milan	4	PPMS	N	58	M		3.5	7.54	Y
39	Milan	4	PPMS	Y	42	M		6	9.74	N	Yes
70	Sydney	4	PPMS	Y	51.1485	F	24.6097	6.5	9.08	N	Yes

## Sheet: Supp.Table 2 Lipids (nM)
Supplementary Table 2. Tandem MS1/MS2 fragmentation parameters, with lipid concentration (nM) of samples from the discovery and validation cohorts
Lipid	Cohort	Group	AcCa(4:0)	AcCa(6:0)	AcCa(8:0)	AcCa(10:0)	AcCa(10:1)	AcCa(10:2)	AcCa(12:0)	AcCa(14:0)	AcCa(14:1)	AcCa(14:2)	AcCa(16:0)	AcCa(16:1)	AcCa(18:0)	AcCa(18:1)	AcCa(24:0)	CE(16:0)	CE(18:1)	CE(20:3)	CE(20:4)	CE(22:5)	CE(22:6)	Cer(d18:1/16:0)	Cer(d18:1/18:0)	Cer(d18:1/20:0)	Cer(d18:1/22:0)	Cer(d18:1/22:1)	Cer(d18:1/24:0)	Cer(d18:1/24:1)	C1P(d18:1/16:0)	C1P(d18:1/18:0)	C1P(d18:1/24:0)	C1P(d18:1/24:1)	Cholesterol	OH-Chol	CL(18:1/18:1/18:1/18:1)	DG(16:0/18:1)	DG(18:0/16:0)	DG(18:0/18:0)	DG(18:0/18:1)	DG(18:0/20:3)	DG(18:0/20:4)	DG(18:0/22:6)	DG(18:1/18:1)	DG(18:1/20:4)	DG(18:1/22:6)	HexCer(d18:1/16:0)	HexCer(d18:1/16:0(2OH))
Adduct			[M+H]+	[M+H]+	[M+H]+	[M+H]+	[M+H]+	[M+H]+	[M+H]+	[M+H]+	[M+H]+	[M+H]+	[M+H]+	[M+H]+	[M+H]+	[M+H]+	[M+H]+	[M+NH4]+	[M+NH4]+	[M+NH4]+	[M+NH4]+	[M+NH4]+	[M+NH4]+	[M+H]+	[M+H]+	[M+H]+	[M+H]+	[M+H]+	[M+H]+	[M+H]+	[M+H]+	[M+H]+	[M+H]+	[M+H]+	[M+H-H2O]+	[M+H-H2O]+	[M+Na]+	[M+H]+	[M+H]+	[M+H]+	[M+H]+	[M+H]+	[M+H]+	[M+H]+	[M+H]+	[M+H]+	[M+H]+	[M+H]+	[M+H]+
Precursor (m/z)			232.154	260.186	288.217	316.248	314.233	312.217	344.279	372.311	370.295	368.279	400.342	398.327	428.373	426.358	512.467	642.618	668.634	692.634	690.618	716.634	714.618	538.6	566.6	594.6	622.6	620.6	650.7	648.6	618.486	646.517	730.611	728.595	369.4	385.3	1458.04	612.556	614.572	642.603	640.587	664.587	662.572	686.572	638.572	660.556	684.556	700.6	716.7
Product (m/z)			85	85	85	85	85	85	85.0284	85	85	85.0284	85	85	85	85	85	369.353	369.353	369.353	369.353	369.353	369.353	264.3	264.3	264.3	264.3	264.3	264.3	264.3	264.3	264.3	264.3	264.3	161.1	161.1	603.43	313.274	341.305	341.305	341.305	341.305	341.305	341.305	339.289	339.289	339.289	264.3	264.3
CTR49	Discovery	HC	49.3197	15.8834	55.0724	117.793	113.809	17.2881		16.7291	35.3917		130.214	24.1562	68.2556	211.417	26.9851	283838	750590	439456	2.14726e+06	1.22791e+06	1.55957e+06	551.919	119.159	43.9654	325.263	50.4592	558.834	1304.98	180.182		597.292	2119.09	1.67264e+07	3.66701e+06		390898			50882.1		34215.6	11386.4	2.39475e+06	207374	165587	1973.18	102.673
CTR50	Discovery	HC	41.5473	17.206	45.3601	94.3961	76.8714	8.74584		22.8987	24.7364		208.076	23.4713	46.6459	176.59	13.3672	256749	133439	393308	704386	456116	319082	896.959	460.705	333.656	546.367	209.352	526.477	2079.71	379.364		356.437	475.456	1.59077e+07	3.71881e+06		311788			26665.4		57461.4	7652.77	999426	252718	76073.7	1703.04	497.516
CTR51	Discovery	HC	31.8798	32.8678	184.078	428.312	268.217	18.6804		35.1285	92.1742		176.287	51.2123	62.1135	266.09	14.728	84735.1	527732	288774	2.58974e+06	461838	786458	412.926	211.169	88.0841	374.379	55.7334	451.825	1600.11	0.153451		549.404	1244.57	1.40467e+07	3.06764e+06		172574			23824.1		62605.7	9794.83	794650	424700	119380	1204.49	70.7142
CTR52	Discovery	HC	29.9909	21.4587	89.3357	223.081	134.292	15.5233		23.6961	58.5219		129.186	33.8093	39.1707	168.987	14.0143	231119	323582	576940	1.27438e+06	606965	880249	777.327	453.938	189.785	393.273	260.287	471.793	2515.12	161.693		324.005	627.014	1.44254e+07	6.5801e+06		184229			19361.6		35465.4	12996.2	770707	138567	97557.5	1969.48	708.524
CTR53	Discovery	HC	30.0406	34.7656	131.457	278.512	195.012	19.6091		31.945	62.0039		153.243	35.1501	41.3236	162.507	16.006	380171	747863	1.97376e+06	3.13291e+06	1.43094e+06	1.53068e+06	707.865	455.119	110.426	324.999	192.991	440.557	1404.98	75.2046		216.941	316.507	1.12901e+07	4.97589e+06		99053.2			16126.7		25214.5	5973.99	310384	113095	33715	1914.27	386.421
CTR54	Discovery	HC	21.5076	17.8518	61.1103	135.36	121.067	18.525		24.2161	33.2953		177.393	29.6989	84.1526	214.639	15.9662	106222	113338	259625	489431	284352	227322	1354.66	637.981	421.312	715.279	511.903	546.946	3065.68	491.035		4038.65	2972.52	1.96188e+07	2.5811e+06		155001			11402.9		47660.4	5649.63	586912	187124	33166.8	1899.49	928.135
CTR55	Discovery	HC	35.7706	12.2302	45.7665	88.8444	52.8216	6.8452		28.0557	31.3393		175.157	23.7455	73.8963	145.15	13.6732	199564	468400	560327	1.43876e+06	1.08647e+06	661745	563.274	204.289	69.2073	220.646	87.3742	424.065	1841.57	1.21873		299.808	521.462	1.50632e+07	2.62277e+06		198038			19207.5		45167.9	5964.05	617305	169724	36966.6	1463.95	199.255
CTR57	Discovery	HC	28.5856	28.2985	110.498	255.364	179.514	15.658		31.5092	64.9302		220.625	50.0452	56.2418	253.103	15.4627	134185	261532	448270	1.00558e+06	513818	489786	620.802	326.541	166.712	341.146	158.756	467.881	1769.47	347.899		448.233	597.189	1.47945e+07	2.38856e+06		139181			9907.06		38954	3604.28	569990	222289	36597.8	1813.56	537.434
CTR58	Discovery	HC	26.5833	30.0491	150.604	425.512	129.608	9.75443		38.5288	118.065		222.82	46.7521	60.7012	314.803	12.7147	415460	860470	3.18337e+06	5.99119e+06	2.66986e+06	2.54423e+06	818.436	298.668	81.6509	276.335	168.027	268.363	2369.17	295.252		1124.16	1751.61	1.66206e+07	4.72886e+06		303753			24994.9		42929.1	4401.42	1.69157e+06	256145	62831.8	2110.27	586.583
CTR59	Discovery	HC	61.9778	20.8856	72.3545	167.91	145.523	15.7315		26.2071	44.9558		248.616	29.3206	93.0714	242.428	16.0609	175542	206284	782007	1.95429e+06	1.02622e+06	1.09842e+06	1231.95	390.62	104.881	353.451	200.39	338.98	1977.13	111.745		506.645	1353.89	1.77046e+07	2.55785e+06		340269			45934.9		78009.2	16657	1.18891e+06	271143	104858	1787.44	573.788
CTR60	Discovery	HC	32.4066	26.1912	216.446	528.256	183.492	13.8827		22.1647	67.5469		97.3451	27.2019	27.635	151.421	11.7107	130772	319858	510875	1.28794e+06	506147	703467	482.005	221.022	47.4851	232.35	74.9576	356.053	1261.13	66.6232		250.152	321.566	1.25478e+07	1.0771e+06		82657.7			8227.49		14973.7	2240.91	425940	104711	20925.8	1391.39	342.343
CTR61	Discovery	HC	25.4702	9.10127	23.4762	53.7797	34.9651	12.5984		17.1105	15.5086		124.37	19.3295	39.6278	139.619	11.5591	341988	667546	2.63053e+06	6.97373e+06	1.86004e+06	1.85101e+06	652.647	325.33	124.265	402.842	123.86	714.936	1816.19	116.62		233.891	524.652	1.02187e+07	1.97634e+06		246071			22732.2		56140.4	4651.2	921589	264795	41421.8	1624.5	438.085
CTR62	Discovery	HC	22.8842	18.4991	87.7932	209.05	129.952	12.5768		21.9183	36.4222		118.834	21.6927	34.5108	110.756	12.5478	3.05632e+06	9.65158e+06	1.01232e+07	3.29416e+07	1.15574e+07	1.12168e+07	542.104	206.985	109.291	329.231	96.899	640.698	2640.12	29.6572		166.773	403.663	1.49097e+07	2.88072e+06		194254			14746.1		25740.2	3295.51	481698	190438	33217.5	984.051	136.832
CTR63	Discovery	HC	28.433	11.1545	43.6796	93.7955	93.9997	19.1856		11.5254	35.8451		101.642	22.6255	37.4729	140.588	12.7971	503653	537905	2.87629e+06	1.10654e+07	2.55617e+06	4.08132e+06	562.744	164.467	73.4897	192.005	46.9068	264.002	1741.86	48.4359		197.297	571.032	1.55383e+07	4.7689e+06		184632			24524		63361.8	4789.15	1.07286e+06	467901	67258.1	1616.7	248.421
CTR65	Discovery	HC	26.0921	14.5774	65.6259	146.311	97.8784	8.03443		25.5564	39.0549		159.354	20.0022	67.9484	174.534	14.7944	141143	870593	1.7004e+06	2.81692e+06	1.2793e+06	1.61002e+06	735.133	208.242	75.6997	293.393	145.821	497.831	1576.64	123.521		668.135	1095.95	1.01751e+07	3.3145e+06		129691			20151.1		22027	4493.76	726283	142144	30095.8	2092.93	419.848
CTR66	Discovery	HC	20.8093	24.2736	145.938	264.308	242.851	19.292		14.8292	36.879		100.628	16.8002	34.7619	122.523	11.2916	197377	240213	512429	1.68833e+06	708058	749791	492.148	165.877	75.6281	153.565	61.8324	211.582	768.876	80.6019		323.643	654.385	1.35517e+07	1.24309e+06		90393.6			11162.5		23798.4	1934.83	429668	142948	16337.9	1350.47	367.285
CTR71	Discovery	HC	44.0564	11.5287	46.2493	113.576	94.5452	11.737		19.7772	24.5759		138.342	18.7386	50.888	127.506	15.3582	104096	137127	514312	1.35362e+06	377107	315764	725.081	256.77	89.2992	375.734	153.081	497.015	1405.6	135.031		254.345	723.498	1.50675e+07	1.57601e+06		265142			33071.3		57905.1	5743.59	931156	250222	36866.7	1748.64	451.298
CTR72	Discovery	HC	46.6835	14.6937	44.2548	97.0114	112.067	94.4613		15.3634	26.0235		142.847	17.412	50.442	179.72	17.9819	195223	707962	1.5086e+06	3.78669e+06	854883	1.12682e+06	437.827	162.035	86.433	319.166	63.7781	618.049	1280.44	4.65184		327.955	1206.11	1.59784e+07	1.39177e+06		222198			27929.8		71105.1	5230.7	1.09367e+06	315671	51984.5	1917.82	271.026
CTR73	Discovery	HC	53.9894	26.2893	69.1104	148.775	130.189	17.9918		23.9722	51.3745		157.684	21.0804	55.8329	153.111	20.5352	191761	224458	633998	1.29384e+06	728881	688176	620.509	391.693	165.126	381.715	206.202	496.882	1453.87	182.441		457.025	820.034	1.63699e+07	1.47653e+06		126950			10099.5		35904.3	7331.54	463439	138189	59437.6	2400.91	669.243
CTR75	Discovery	HC	24.2716	20.6521	63.5874	142.171	106.874	29.7703		26.963	28.2934		181.147	27.3931	61.4449	171.248	13.3124	239891	199092	708331	1.06244e+06	545134	367454	738.853	452.613	143.91	273.593	248.142	229.011	1543.05	144.377		623.189	668.134	1.77424e+07	3.39988e+06		202051			21015.2		43097.8	5113.78	607218	203176	52476.2	1763.92	681.941
CTR76	Discovery	HC	40.8858	39.7708	223.664	542.463	292.963	19.213		33.7813	120.698		144.473	31.6339	57.6572	209.731	36.9521	944411	1.87645e+06	2.84963e+06	7.98614e+06	4.24948e+06	5.30671e+06	865.447	349.802	145.113	669.886	107.644	938.152	2597.13	82.0666		272.226	478.991	1.56517e+07	2.42475e+06		155841			19593.2		46263.4	6812.19	1.03647e+06	195146	62305.3	1630.44	337.323
CTR78	Discovery	HC	20.9759	20.3031	87.8679	208.649	126.656	12.59		19.4918	44.8839		111.397	25.498	29.2756	116.707	12.8531	361698	2.38193e+06	1.20639e+06	7.2788e+06	674264	1.45079e+06	548.275	303.662	132.978	486.257	114.981	1241.54	2351.71	13.2802		337.153	549.21	1.1101e+07	1.801e+06		93349.8			7832.31		23248.2	2513.83	287789	90689.1	24836.3	1555.9	93.8048
CTR79	Discovery	HC	28.7109	16.7036	62.1521	146.755	66.5925	9.43356		30.6308	27.6971		158.25	18.2078	45.6974	116.43	11.3937	6977500	19845000	45737500	84407500	37255000	18357500	558.935	286.239	109.676	698.981	98.176	1093.51	1907.47	28.8034		74.7537	257.41	12496105	2.5956e+06		624288			94965		42111.5	21509.7	1.45159e+06	221340	121239	1314.94	372.345
CTR80	Discovery	HC	25.7891	10.9253	44.5682	108.135	66.7155	7.51717		13.2211	28.1751		85.0442	18.1965	34.0377	121.969	14.8849	187243	363424	297100	812936	322356	202746	949.581	465.473	343.244	753.242	293.803	774.548	3368.11	308.22		469.821	660.725	1.60476e+07	4.10044e+06		158222			24202.1		38846	4763.64	998095	185192	48818.2	2181.83	828.874
CTR81	Discovery	HC	28.8111	17.9837	63.1012	131.959	102.836	10.9456		12.4383	30.658		109.092	22.3214	42.2712	148.047	14.8141	130531	565874	501983	2.45686e+06	754375	601427	608.373	195.655	95.5766	315.595	73.0493	389.734	2137.05	2.17912		161.495	326.214	1.31268e+07	2.07525e+06		120569			9932.58		34466	1369.36	526797	135103	20267.8	1659.94	107.307
CTR83	Discovery	HC	26.6777	19.9819	65.8598	161.32	93.7454	10.4758		19.1099	40.7285		105.221	27.2032	36.8163	104.013	13.2504	253723	129787	123860	470584	257747	214076	557.631	352.754	151.406	292.085	136.678	273.607	966.281	555.085		3240.47	5056.26	1.29988e+07	666350		55165.5			6478.73		18961.4	2548.43	224986	101040	7186.6	1888.64	573.563
CTR84	Discovery	HC	26.2464	29.1504	155.746	359.368	232.898	19.1632		29.0224	75.2481		158.579	31.5886	42.4217	191.019	10.097	93685.7	252198	919270	1.8637e+06	1.1689e+06	1.35804e+06	563.766	335.175	102.467	277.399	114.906	379.354	2141.87	34.2733		264.12	320.038	1.13456e+07	3.80548e+06		127264			15369.7		40388.4	5536.71	422131	124212	41503	1290.23	309.167
CTR85	Discovery	HC	46.3162	10.0636	25.6286	56.8013	41.9739	5.11699		22.4525	13.2301		183.367	20.5139	58.0727	182.618	11.6723	121080	251092	550337	1.88424e+06	567844	815443	438.144	351.519	86.5508	226.557	89.6479	383.93	1195.73	225.538		339.014	724.621	1.32156e+07	6.18623e+06		439339			48271.2		61113.7	9863.8	1.32437e+06	358088	76617.6	1140.43	431.63
CTR86	Discovery	HC	37.7807	16.1956	67.0326	200.901	127.858	14.4112		22.3193	64.5548		139.838	25.034	46.7278	134.321	17.4972	249383	1.22112e+06	2.34394e+06	8.75082e+06	2.05576e+06	3.50036e+06	398.786	135.301	58.3745	404.954	32.2368	744.964	1271.65	0.153451		142.072	414.113	1.4815e+07	3.80576e+06		118718			12277.8		36737.8	3060.86	470371	177410	35166.1	1995.57	150.541
L205	Discovery	HC	111.33	38.2813	58.4408	97.0983	313.112	88.3769		34.0565	32.0294		697.58	75.1799	257.273	664.826	127.442	376235	765503	1.51648e+06	2.46529e+06	1.01244e+06	1.73871e+06	1397.8	462.746	221.269	902.5	222.511	978.139	2724.44	124.886		233.088	168.407	1.76388e+07	108526029		309695			44076.6		45726.6	15390.6	1.13123e+06	266157	100503	2352.69	548.657
L137	Discovery	OND	13.768	16.3653	40.9461	86.4744	65.0474	8.37144		30.1843	50.866		246.214	29.8934	65.8199	176.372	11.5847	103097	250674	746029	1.45904e+06	400937	484053	891.819	589.653	429.875	847.575	272.378	1101.67	2506.35	228.171		518.797	818.3	1.61479e+07	2.38652e+06		509171			29133		75903.2	5887.11	1.54614e+06	326081	34382.1	1667.12	639.366
L162	Discovery	OND	47.1705	34.6004	163.17	258.729	157.976	23.6403		16.6133	31.5068		123.074	23.0136	44.8219	147.109	14.3622	2.18381e+06	9.61763e+06	3.55817e+07	7.47201e+07	1.82504e+07	3.92385e+07	436.745	227.852	143.38	769.539	103.822	1612.05	2632.39	69.9707		237.19	352.57	1.37362e+07	3.03465e+06		345257			42294		64909.8	12609.1	1.46393e+06	305691	111968	1196.51	255.344
L235	Discovery	OND	157.55	47.6731	113.801	193.51	230.674	61.9371		41.6929	45.287		529.109	65.52	235.694	486.744	149.671	249239	632230	1.64775e+06	3.41065e+06	1.11514e+06	1.629e+06	1044.89	449.338	155.577	780.953	217.934	1065.43	2727.92	203.45		1094.67	1045.64	1.47237e+07	6.67565e+07		202431			36963.1		34409	9135.29	794161	283342	70267.3	2823.61	588.282
L267	Discovery	OND	171.094	46.4895	92.3156	137.039	291.292	106.715		44.5245	41.1473		826.017	105.575	219.166	827.985	95.4858	422088	2.98024e+06	1.82665e+06	9.22139e+06	1.61048e+06	3.23211e+06	830.445	374.157	174.204	547.174	100.711	935.732	2419.99	33.8014		104.652	270.459	1.70811e+07	8.40825e+07		508004			48770.4		89012.8	11984.3	1.82519e+06	503606	147580	2120.09	80.9629
L27	Discovery	OND	30.4233	8.08626	26.657	46.8907	55.8722	24.3268		11.7175	13.1264		127.303	20.5114	24.1123	79.5245	14.2376	325279	655945	1.98511e+06	3.43883e+06	875964	1.24855e+06	654.452	412.784	126.49	582.341	255.346	760.91	2169.9	94.0074		496.729	493.101	2.35744e+07	7.10199e+06		232434			14871.8		42707.3	12593.1	557562	254134	132799	1927.86	662.403
L273	Discovery	OND	141.215	15.4537	28.6731	41.7386	76.4229	28.6482		17.7151	7.6771		178.047	17.682	73.811	153.9	43.8592	740105	2.17559e+06	3.93697e+06	7.90244e+06	2.71378e+06	2.54438e+06	549.793	221.106	99.3508	310.375	76.927	481.007	1318.29	2.64877		227.102	326.573	1.40768e+07	4.97203e+07		189405			51351.4		42378.6	5077.74	624321	163066	31001.5	2646.6	242.397
L281	Discovery	OND	157.953	59.7205	213.423	373.455	508.342	102.138		66.7782	78.3692		679.738	97.0736	254.829	514.292	205.89	484324	1.90256e+06	4.2334e+06	7.28648e+06	2.8626e+06	3.38893e+06	900.484	412.663	141.425	761.715	192.024	1264.76	2372.08	134.141		473.434	452.4	1.73912e+07	5.77164e+07		193494			26975		47836.2	9330.93	625571	188107	49349.5	2610.02	595.499
L326	Discovery	OND	126.35	42.3976	114.631	237.703	383.467	95.9249		43.918	43.0794		500.131	57.7371	189.978	363.808	135.244	698553	3.17289e+06	3.02237e+06	5.34526e+06	3.86921e+06	3.54132e+06	1063.28	266.274	92.1492	639.674	108.44	1291.47	1818.55	54.4993		305.365	303.972	1.49222e+07	6.85762e+07		166376			21077		35482.9	8164.62	544798	137044	57373.1	2668.23	522.165
L337	Discovery	OND	14.0989	11.1058	37.1403	81.346	96.1501	57.0569		29.6873	20.4416		228.366	26.7004	85.4693	209.514	24.733	360255	572315	895555	1.33688e+06	727069	482526	1781.45	674.759	544.341	1039.04	330.068	1158.02	3608.29	260.398		669.745	893.876	1.38777e+07	2.01127e+08		609607			59843.4		87237	22047.9	1.43707e+06	807719	157591	3086.04	1122.99
L4	Discovery	OND	39.5482	14.5363	36.8614	84.1003	91.7884	14.2937		19.6656	50.0087		160.313	30.1753	52.3028	185.264	14.5653	241200000	873550000	4185100000	8975100000	1538250000	1808450000	776.685	449.798	91.4212	833.26	207.227	1686.08	2529.06	31.0084		352.247	253.74	1.22993e+07	4.36923e+06		414936			45009.6		92417.9	11012	1.68191e+06	575777	95224.7	1524.63	524.291
L76	Discovery	OND	46.3624	12.5843	53.3639	79.1919	99.4876	24.9126		13.0384	16.2625		136.448	14.1034	58.634	126.119	17.3319	47273.6	586636	1.65784e+06	3.91921e+06	977872	1.02629e+06	577.089	356.871	147.401	543.077	181.485	745.061	1443.82	145.082		505.16	412.283	1.48238e+07	5.80514e+06		129834			20088.9		45143.1	5810.22	454707	216783	54072.1	2088.15	610.218
L1	Discovery	OND	518.059	262.811	1942.59	2371.38	796.9	45.7277		69.684	120.041		197.407	68.5948	88.5647	177.237	23.1156	164416	572070	1.37454e+06	4.12598e+06	1.03506e+06	1.60121e+06	937.44	551.284	292.096	1094.66	353.512	1331.77	2744.8	192.721		963.369	714.987	2.78039e+07	3.4717e+06		179047			28420		58842.3	11201.3	628906	228225	44596.9	2091.34	975.45
L104	Discovery	OND	68.378	19.6555	58.9684	103.937	111.536	26.8525		19.3497	28.3189		179.728	26.5669	59.4865	145.636	17.1421	329189	1.75694e+06	5.56355e+06	1.15164e+07	2.27978e+06	2.5945e+06	621.819	582.467	207.356	835.394	135.958	1395.04	3319.01	69.8351		285.347	451.941	2.04781e+07	4.60362e+06		364361			58399.6		97894.3	13474.5	1.05384e+06	635269	79842.2	2018.68	395.009
L119	Discovery	OND	97.2966	18.5849	41.234	70.6855	74.0188	11.1841		18.7111	33.7705		199.838	28.0431	65.8056	240.111	11.9803	302622	1.83838e+06	1.08649e+06	9.6906e+06	1.56133e+06	2.73838e+06	739.391	347.96	166.611	745.988	114.054	1412.97	3166.46	0.960516		183.321	172.161	1.10974e+07	2.18795e+06		234531			19597		48413.1	4819.63	791464	192298	49691.5	1911.81	58.0317
L206	Discovery	OND	11.3777	21.7021	130.279	503.798	152.1	19.0966		42.2825	96.3487		235.903	39.3941	76.8437	232.503	54.1105	196053	612640	2.80626e+06	7.95742e+06	2.19366e+06	2.99661e+06	1516.44	495.819	207.965	457.289	192.867	483.56	1802.06	161.021		529.47	452.825	1.20968e+07	6.05772e+07		35903.4			9898.85		21532.4	5554.4	97818.3	80418	20560.6	5424.82	773.064
L218	Discovery	OND	32.6863	19.1753	39.7329	79.4107	104.402	29.2906		30.4264	38.7873		230.635	34.789	57.5003	180.864	14.2438	153837	1.33981e+06	3.84455e+06	9.49777e+06	2.37657e+06	4.27129e+06	1311.73	362.556	141.086	528.716	123.243	1380.78	1409.84	29.8916		206.394	142.475	9.71921e+06	2.0076e+08		121590			22364.2		40943.8	7028.82	428590	431961	102022	2232.54	183.164
L231	Discovery	OND	25.7526	14.0841	32.7922	87.4263	77.8074	32.7048		22.9611	31.6058		164.752	22.709	60.187	143.068	19.2673	191895	425195	650234	991309	305488	417480	1877.59	969.618	742.1	1247.67	522.366	1590.71	3913.15	412.033		457.46	512.433	1.36612e+07	2.82698e+07		51451.7			9377.28		18610.5	7493.54	123242	52055.9	23962.1	2738.26	968.956
L243	Discovery	OND	34.8714	37.0861	103.606	188.238	140.224	28.8208		24.6234	54.4666		166.969	45.785	43.5086	155.727	13.9098	431114	991102	2.19736e+06	4.18571e+06	997130	928875	679.35	410.786	176.736	669.641	124.912	1005.48	1892.39	145.093		235.005	462.99	1.72213e+07	2.70959e+06		406235			27436.9		79850.7	12527.2	1.10523e+06	469115	117204	1176.55	471.524
L255	Discovery	OND	110.125	41.5065	95.0366	151.296	212.643	116.012		71.0464	36.4866		697.908	114.401	224.108	668.413	101.836	197864	1.33583e+06	568694	2.49422e+06	704328	431252	906.672	433.228	252.06	1155.25	207.319	2282.06	4000.08	28.3647		144.348	431.796	1.96926e+07	7.73049e+07		1.08001e+06			139611		191955	33023.4	3.26243e+06	944868	195007	2240.52	114.785
L256	Discovery	OND	138.796	81.6913	265.365	564.772	650.775	176.467		137.599	126.253		1594	161.099	494.439	1113.92	163.897	260315	1.09865e+06	2.47149e+06	4.83076e+06	1.67307e+06	1.02768e+06	1621.11	716.065	296.329	1029.94	290.991	1248.8	3552.06	89.1745		555.857	662.453	1.95964e+07	8.10379e+07		483744			42824.9		79665.3	22670.7	1.18517e+06	500873	158116	3672.35	860.104
L262	Discovery	OND	39.1919	35.107	137.321	250.802	179.371	14.8905		29.8285	73.7484		237.351	48.556	79.4265	305.201	18.8996	82991.3	487772	940216	1.49418e+06	536112	286461	745.58	561.845	269.796	1506.8	202.263	2474.6	4238.62	91.105		189.956	334.816	1.88682e+07	3.08287e+06		403457			39536.5		119932	10111.6	1.89335e+06	504718	80464.1	2151.99	625.766
L275	Discovery	OND	30.6751	20.9442	76.3603	178.047	105.889	16.4222		43.8067	49.6888		198.309	36.9957	74.1647	175.77	23.2244	532995	1.58829e+06	1.34043e+06	2.60045e+06	2.03896e+06	563514	1463.3	579.442	173.013	1234.31	232.857	1572.49	3289.42	18.5831		287.771	315.075	1.50854e+07	3.83554e+06		362510			50554.4		48420.8	8224.36	1.40022e+06	338894	52201.8	1874.04	626.599
L298	Discovery	OND	73.8149	23.8977	77.1818	118.022	147.004	42.5698		35.0309	37.3534		374.378	41.5014	126.294	326.002	123.412	201311	919087	4.60102e+06	9.79145e+06	1.88601e+06	2.70831e+06	1014.47	321.796	105.618	486.631	113.604	761.822	2233.25	74.225		234.822	396.832	1.28137e+07	4.73697e+07		136905			15921.9		34650.2	2086.55	391366	244093	28737.6	3124.33	377.347
L342	Discovery	OND	58.5415	17.0851	57.0126	102.42	32.0953	7.0563		12.6582	14.5251		55.8037	11.7909	13.0917	50.523	10.4437	211431	512761	962571	2.14499e+06	459529	364853	737.739	426.621	122.128	486.055	173.935	675.14	2620.99	83.184		233.529	307.253	9.78752e+06	1.19637e+06		140047			16082.7		41219.4	2199.03	651049	174886	18039.3	1291.1	453.206
L383	Discovery	OND	94.089	27.8983	49.1951	57.2236	141.829	260.167		42.6112	18.1685		515.598	75.2586	193.451	456.543	87.5908	107097	1.04138e+06	3.53999e+06	6.09275e+06	1.36733e+06	2.11104e+06	680.397	256.554	118.743	543.455	84.1083	871.337	1513.82	20.1109		822.074	881.691	1.55982e+07	9.74764e+07		621518			77112.2		69715.5	18923.2	1.70044e+06	588108	181455	1444.93	329.333
L414	Discovery	OND	19.8425	45.0979	205.946	343.415	216.337	16.8607		30.0305	45.9385		200.338	37.7943	61.28	230.215	22.4868	171745	652131	934073	1.3521e+06	604378	566993	862.905	563.906	283.609	1236.91	311.71	1587.04	4246.42	206.995		321.906	535.617	1.49458e+07	2.61302e+06		158422			15882.8		36980.9	5626.57	546064	95155.1	36515.9	1666.61	704.862
L418	Discovery	OND	50.8884	17.7715	84.0965	189.666	86.9239	8.45321		36.0534	40.836		183.503	34.0573	53.825	174.162	18.0496	457157	1.61079e+06	4.29138e+06	7.15247e+06	1.68649e+06	1.91583e+06	674.157	350.83	186.882	827.296	147.009	1491.97	2805.67	27.5168		173.64	380.7	2.13998e+07	1.77001e+06		481275			44359.3		57951.4	9548.44	1.29807e+06	385533	49474.7	1892.12	360.239
L440	Discovery	OND	31.8629	8.87908	19.4046	30.7118	43.9933	9.82401		15.736	7.38959		143.559	17.4669	47.2786	106.776	14.9979	1.78858e+06	5.78597e+06	7.88075e+06	1.64814e+07	5.56476e+06	7.69478e+06	648.628	374.759	188.792	731.103	161.863	1457.91	2697.13	38.9609		356.085	756.855	1.82082e+07	4.25497e+06		408275			45180.3		77441.4	18863.9	918843	343651	107353	1352.76	468.47
L467	Discovery	OND	36.2764	29.046	87.8993	163.383	142.11	16.7898		20.6169	45.5791		214.992	38.6228	44.3406	196.716	16.2749	248927	1.17466e+06	1.49428e+06	8.0608e+06	1.03689e+06	1.70647e+06	834.338	458.303	165.169	774.451	85.5673	1492.06	3917.21	8.57909		137.29	414.16	1.46039e+07	1.35716e+06		427779			42402.7		111630	10376.9	1.3553e+06	477544	98271.2	2272.17	86.4447
L56	Discovery	OND	38.8058	13.857	50.0534	98.1786	74.9029	25.2388		25.2072	42.5789		240.25	43.7934	81.1304	348.321	12.2384	109736	629452	708575	4.97863e+06	507608	1.17333e+06	756.957	405.888	209.231	748.904	141.332	1296.58	3326.78	105.642		219.855	276.348	1.41097e+07	3.39826e+06		602266			39435.1		82703.5	5957.93	2.20312e+06	379098	99077	1901.85	97.3912
L68	Discovery	OND	34.6329	32.4198	137.141	271.996	176.905	33		32.4507	53.8798		258.047	41.0131	91.8024	284.694	26.4645	83992.3	930203	1.34662e+06	6.30354e+06	889209	1.04907e+06	1069.7	331.207	139.301	824.871	152.608	1505.3	3425.63	205.915		1292.39	1837.11	1.18146e+07	1.07725e+08		210915			51325.8		104775	10177.4	679002	622383	73873.6	3181.19	124.411
L90	Discovery	OND	48.9001	29.6582	64.009	135.445	102.592	19.9127		47.7285	42.6498		474.968	86.1169	101.43	403.938	23.5126	70568.6	722993	515594	1.44124e+06	512981	384783	1898.28	668.241	248.709	883.722	228.009	969.233	3774.63	0.153451		315.051	267.872	1.05593e+07	1.1926e+08		727622			111065		169621	51118.5	1.88297e+06	1.46544e+06	290292	3248.96	191.229
L93	Discovery	OND	56.9566	30.452	85.8239	132.579	129.676	20.8089		29.6577	50.3638		296.968	70.4471	71.5152	619.065	13.8558	437480	1.54426e+06	4.24617e+06	9.06619e+06	1.49689e+06	3.28421e+06	1357.87	895.293	458.1	1030.76	361.195	1508.96	3943.9	187.991		519.41	413.522	1.08019e+07	3.19794e+06		394780			32080		71736.2	8410.04	1.58349e+06	285522	59553	1097.46	500.989
L117	Discovery	OND	56.9927	16.5041	48.4427	70.0281	65.6441	13.7966		5.73241	9.33316		68.0551	6.87475	21.2094	65.4435	12.8438	312054	1.96432e+06	1.34277e+06	9.13829e+06	1.32323e+06	3.81286e+06	800.427	475.966	254.192	976.62	156.053	1614.8	3325.84	0.153451		243.232	383.88	1.36281e+07	1.26705e+06		102940			17956.2		33072	4168.59	326228	262574	27541.7	1895.75	80.7391
L179	Discovery	OND	37.5423	9.52015	14.1525	22.2679	22.9259	7.73576		17.0664	5.6104		169.194	14.1129	40.5664	100.711	16.4236	556088	2.79415e+06	3.88293e+06	9.37987e+06	2.25235e+06	717066	679.912	332.583	140.642	1165.61	91.6613	2014.43	2506.66	30.6087		128.513	403.938	2.22002e+07	1.43109e+06		667106			70587.3		56721.1	4907.77	995955	571246	22683.3	2416.26	289.481
L34	Discovery	OND	22.6248	8.82807	27.3774	39.1399	32.9544	103.031		24.7675	11.1726		529.165	50.3463	200.334	356.683	47.7058	399253	2.58773e+06	4.8063e+06	8.44205e+06	3.4826e+06	2.50395e+06	1177.69	790.636	317.798	1305.14	253.184	1886.06	4640.86	44.5118		396.452	628.911	2.51956e+07	8.4465e+07		249779			39223.2		110457	44372.5	583889	634657	201977	3007.13	717.998
L138	Discovery	OND	59.765	35.4821	108.801	232.531	147.663	31.1919		24.6027	69.6082		199.833	38.1028	63.109	215.064	14.0775	203214	1.08223e+06	1.45892e+07	3.15279e+07	4.88418e+06	9.01972e+06	496.256	350.125	125.622	800.256	133.89	1484.44	2448.99	57.8703		239.944	296.107	1.67886e+07	6.16153e+06		437151			46796.9		159894	14018.5	1.57459e+06	699010	103363	1338.18	394.499
L170	Discovery	OND	31.9104	13.2528	40.0833	76.3074	75.1196	8.34149		53.6628	41.3923		503.891	60.8434	152.211	718.811	15.3429	284947	1.01191e+06	4.05463e+06	9.27553e+06	2.2184e+06	3.54638e+06	723.305	662.219	217.061	819.202	235.264	1159.83	3317.33	102.305		516.022	435.508	1.47287e+07	636738		32642.7			3868.65		16403.8	1609.97	99245.4	51047.4	9266.29	2992.22	487.319
L209	Discovery	OND	312.547	39.6009	243.27	417.394	198.308	14.6432		30.9521	75.3037		184.537	47.2514	47.6692	196.006	13.201	250649	558922	1.86705e+06	3.62003e+06	1.3354e+06	2.32159e+06	1043.26	580.853	227.124	719.035	325.841	926.682	3164.54	42.0241		536.187	439.423	1.82597e+07	5.22627e+06		305031			23061.9		70307.5	5329.87	1.29117e+06	278257	87884.7	2421.99	540.002
L217	Discovery	OND	74.4426	40.1363	114.577	220.159	172.271	19.3925		45.6843	89.7354		382.142	198.016	56.8521	777.71	8.76593	212625	799296	1.66251e+06	8.5338e+06	1.0874e+06	1.75052e+06	878.658	798.418	213.29	407.939	305.099	597.364	3999.04	12.4117		459.072	353.967	1.74152e+07	1.22971e+06		161431			17174.4		35424.5	1499.28	738463	314792	27278.7	2049.74	174.315
L236	Discovery	OND	161.615	48.5158	158.462	434.558	218.95	12.6891		105.556	556.747		405.622	204.345	75.7633	773.632	12.2316	1.88477e+06	2.78799e+06	2.59484e+07	7.53925e+07	1.34935e+07	2.13563e+07	1040.38	736.183	204.125	710.63	374.051	965.713	3563.41	168.012		627.621	542.614	1.6961e+07	269228		30662.7			2932.82		20167.4	974.95	97268.3	80176.9	10923.6	3556.17	697.068
L336	Discovery	OND	15.2088	22.0425	88.6029	182.649	137.88	20.9501		16.8627	39.8539		172.535	44.5513	48.9954	258.052	13.3177	229672	1.40106e+06	527487	3.72746e+06	931282	1.0977e+06	957.001	373.216	221.093	868.816	103.584	1344.32	3257.57	0.153451		289.321	552.16	1.65854e+07	4.20209e+06		165046			20863.2		28669.1	2771.87	861374	205900	30061.9	4387.53	120.754
MS674	Discovery	RRMS	26.2789	35.0775	128.179	288.425	152.29	21.9009		52.3469	73.0173		496.795	68.1584	160.419	417.1	48.7132	151327	569836	2.92817e+06	7.5433e+06	1.70736e+06	2.57407e+06	1490.6	570.613	422.797	2020.79	505.314	3241.39	4463.32	174.401		305.11	380.196	1.55748e+07	4.06607e+07		354689			32522.4		69278.1	10051.6	892927	400576	90727.2	3025.6	836.427
MS610	Discovery	RRMS	46.0665	24	98.6773	235.268	136.736	24.666		68.3873	48.8571		636.025	60.5359	207.703	442.168	52.6711	411986	4.81959e+06	2.40995e+06	1.38367e+07	1.13158e+06	3.31122e+06	819.558	324.578	171.969	674.544	128.774	1172.4	2454.64	1.32652		189.41	503.145	1.64813e+07	9.94375e+07		579934			93950.7		151053	33822.1	1.42207e+06	1.06332e+06	269603	1929.46	145.95
L476	Discovery	RRMS	19.2608	25.3068	128.945	239.798	145.507	15.5822		13.5338	26.5967		158.789	19.637	55.3223	170.491	21.8416	364485	1.19527e+06	2.05283e+06	4.472e+06	1.54899e+06	1.94172e+06	801.754	202.803	100.393	408.075	89.6327	916.177	2383.65	65.2514		128.169	237.862	8.73188e+06	206286257		127097			34942.9		46120.7	8499.61	394096	190692	39204.8	3822.19	254.957
L475	Discovery	RRMS	8.59088	10.4351	30.1915	67.3534	58.8375	10.7312		24.3483	25.1196		163.326	23.1918	50.1967	127.234	21.1444	684537	1.09796e+06	8.86134e+06	1.71713e+07	4.97068e+06	1.0142e+07	1294.92	559.827	260.38	747.909	231.729	1068.14	2392.06	108.989		394.201	323.899	1.37585e+07	4.13501e+06		63582.4			14540.3		25414.9	5774.64	181662	134177	39567.4	3208.84	818.956
MS667	Discovery	RRMS	49.7892	47.4035	156.642	300.371	232.605	168.896		34.6428	64.0188		381.065	74.1097	97.7983	356.962	44.4587	251983	1.71138e+06	1.21493e+06	4.63438e+06	762717	1.16852e+06	741.169	245.807	91.824	631.798	127.84	1011.9	1994.21	0.869149		218.037	308.968	1.23696e+07	6.69034e+07		319818			53408.9		52957.2	8053.95	1.13941e+06	361442	82030.3	2240.79	56.1631
L462	Discovery	RRMS	104.581	41.9177	105.202	166.281	111.869	13.1142		31.3027	62.0219		163.027	62.2201	35.2244	208.659	10.3719	2.13874e+06	1.05557e+07	2.44838e+07	4.30763e+07	1.2185e+07	6.68221e+06	800.323	558.092	285.878	627.978	348.512	1036.96	5606.36	83.4744		145.614	612.107	1.2521e+07	5.35866e+06		131784			12913		38026.8	3069.65	525194	226680	19632	2768.4	544.825
MS646	Discovery	RRMS	82.7504	30.9705	86.0133	157.584	95.152	65.0349		34.8571	44.8915		512.939	51.1605	169.11	419.368	39.0058	357734	1.28411e+06	3.07409e+06	7.99854e+06	1.94847e+06	3.14645e+06	548.033	188.929	95.7424	406.797	76.4658	1014.03	1659.53	51.575		257.875	313.758	1.09733e+07	1.16654e+08		454805			70945.4		139284	42453.8	1.5047e+06	715462	381112	1805.66	314.952
L393	Discovery	RRMS	29.1159	16.339	71.2002	176.074	129.051	22.7399		24.4885	49.138		201.288	28.0138	73.8364	243.027	27.1688	134656	475296	899003	2.58423e+06	663582	1.02763e+06	868.177	413.777	207.744	472.454	191.76	685.364	1722.33	275.443		371.54	376.952	1.14063e+07	1.19155e+08		39764.1			10277.5		14964.9	3755.7	121219	64358.9	9577.39	2540.84	676.967
L479	Discovery	RRMS	18.2572	22.5348	111.976	251.131	132.478	18.3263		28.7599	61.9277		235.215	47.9528	75.5886	252.616	25.3278	184312	1.29712e+06	2.73493e+06	5.94599e+06	1.81281e+06	2.0009e+06	902.657	303.18	73.3395	386.657	127.034	908.65	2266.3	39.9247		244.853	462.945	1.40719e+07	1.43197e+08		100898			35557.4		52303.4	23575.7	306377	257720	67951.5	2643.93	562.068
MS605	Discovery	RRMS	26.2568	19.5339	67.086	139.013	94.4029	22.798		27.8101	45.8891		228.668	49.8817	71.0174	270.832	30.4168	308284	462084	1.91819e+06	4.20854e+06	1.89436e+06	2.02246e+06	668.413	361.79	146.516	452.289	171.152	498.46	2580.6	94.7904		236.921	267.761	9.68153e+06	9.45363e+07		326231			63161.5		121137	20395.8	1.43069e+06	801453	153978	2379.56	435.233
MS627	Discovery	RRMS	92.6016	57.4085	177.963	400.93	249.365	48.6184		38.6891	106.92		342.283	87.4265	99.1952	453.292	84.9488	386215	2.09772e+06	3.43254e+06	5.90808e+06	1.89625e+06	1.49608e+06	1010.26	474.606	215.15	910.206	375.745	1100.87	3245.53	192.143		715.036	831.832	1.75263e+07	3.80942e+07		132277			17710.9		34185	5427.04	635096	153247	38217.6	3103.03	772.904
L145	Discovery	RRMS	38.1461	7.57605	10.1727	23.6762	23.2863	5.86839		7.4884	9.79278		79.8612	12.2652	27.0539	77.9443	8.78171	639434	4.41654e+06	3.36145e+06	1.06843e+07	1.81258e+06	1.93013e+06	842.9	419.079	206.024	986.158	117.567	1481.34	4911.43	65.1806		132.472	354.194	1.40159e+07	1.80412e+06		394887			44052.5		75112.6	5236.11	1.30197e+06	423891	39552.1	2066.2	78.1627
L346	Discovery	RRMS	136.078	58.8206	209.774	347.294	388.137	131.138		114.06	32.1239		1118.49	128.718	307.925	716.515	176.929	419391	1.2128e+06	2.28236e+06	4.1438e+06	1.19431e+06	1.40947e+06	1375.92	535.029	362.324	1419.55	214.623	1643.95	4029.11	152.857		955.783	1903.54	2.06864e+07	3.85204e+07		744468			80068.1		52754.2	12813.5	1.69084e+06	526681	80037.5	2830.01	476.707
MS662	Discovery	RRMS	69.4238	29.3418	115.071	256.771	208.362	36.8459		54.8595	53.9626		835.921	78.7965	220.019	627.523	78.4519	363981	341858	1.58818e+06	4.97356e+06	1.28106e+06	2.08774e+06	917.141	594.922	456.515	871.512	300.739	1117.55	1714.93	258.072		634.807	695.046	1.17558e+07	1.06732e+08		503103			71052.1		105334	18672.3	1.34748e+06	523108	147136	2360.14	773.649
MS575	Discovery	RRMS	22.4372	37.6228	156.132	342.753	261.362	26.813		43.6698	134.477		223.972	91.483	50.3347	338.856	17.1779	1.52978e+06	7.20028e+06	5.55758e+06	2.41329e+07	6.02472e+06	5.7191e+06	556.558	152.352	84.721	330.836	114.229	594.748	1841.64	38.7536		127.254	230.244	1.55323e+07	886301		258703			16219.6		48053.9	2309.5	772588	267868	25037.5	1705.89	82.5109
MS597	Discovery	RRMS	30.7802	43.1932	198.815	481.133	195.003	24.6416		49.0593	82.94		545.761	75.0689	157.247	443.363	27.0473	157873	525677	237198	1.19917e+06	484760	508017	738.543	343.816	128.446	744.564	143.487	1105.97	3045.34	5.12424		250.112	276.931	1.30982e+07	1.14679e+08		507626			45918.9		114573	12237.9	1.57355e+06	685604	170350	1814.2	83.8505
MS538	Discovery	RRMS	36.0749	16.6259	55.0013	102.576	82.5848	12.1476		23.6661	18.2074		184.495	28.8136	43.6812	126.294	12.8492	66474.7	114787	613347	916488	319995	155718	1249.26	405.604	111.196	270.354	163.855	331.107	1428.32	203.921		352.46	540.305	2.21878e+07	1.35522e+07		610910			35974.7		74594.8	15292.3	1.12221e+06	791222	169749	1100.63	582.776
MS636	Discovery	RRMS	58.257	48.4122	158.887	332.88	191.981	33.0873		47.4035	73.6865		444.668	76.2838	137.279	444.405	34.0344	121007	766035	840551	2137387	611989	539669	765.156	389.489	170.187	742.442	180.845	1059.19	2785.08	50.2647		432.975	400.066	1.49979e+07	2.73973e+07		491205			69375.5		96678.4	10844.7	1.74664e+06	813153	94544.7	2196.83	169.771
L477	Discovery	RRMS	20.0899	19.033	91.1152	212.154	128.212	24.9275		32.3161	87.6833		178.391	45.7813	71.5646	216.06	21.5314	366772	1.88296e+06	1.34335e+06	6.58852e+06	1.44968e+06	2.8948e+06	875.176	179.478	104.724	416.207	89.4242	807.119	2234.72	48.7167		95.9024	274.683	1.11988e+07	8.14932e+07		97201.4			18986.3		22913.5	4364.48	285711	106942	32946	2150.66	105.531
L334	Discovery	RRMS	172.066	51.9975	176.064	349.209	391.553	113.494		60.5653	45.7957		627.102	72.6172	237.392	638.704	141.557	240597	1.1167e+06	524410	2.08237e+06	752507	824705	906.131	232.964	104.57	536.788	135.692	933.233	2790.58	2.75308		440.886	567.359	1.83438e+07	9.79233e+07		451895			62645.4		63382.3	4650.11	1.64641e+06	513314	116243	3756.12	120.325
L372	Discovery	RRMS	160.953	49.3588	68.4432	88.6626	360.836	1081.29		53.0508	21.2814		709.46	56.875	277.501	610.975	205.248	591548	2.65721e+06	3.2766e+06	5425000	1.13336e+06	858808	1731.24	640.804	265.631	1670.31	222.252	2320.35	4014.43	112.817		376.106	417.835	2.05852e+07	3.65258e+07		401327			63507.4		65526	6637.6	1.26661e+06	390188	40368.6	4078.81	716.901
L460	Discovery	RRMS	27.9048	12.565	46.3081	97.6791	60.6568	13.8603		13.1074	35.8267		86.7358	20.9123	35.8524	158.332	14.2734	179577	614041	1.5606e+06	4.74199e+06	930825	2.44502e+06	414.686	162	89.0457	536.683	59.8958	1441.81	1784.69	27.3703		260.051	184.689	1.41181e+07	1.01655e+08		181651			21108.6		49644.2	6563.84	991787	160890	88969.7	1244.84	144.291
MS542	Discovery	RRMS	27.2956	30.0912	103.132	246.708	157.367	14.4904		32.4904	62.8547		240.187	45.6108	67.3855	220.609	13.259	296897	280295	1.22777e+06	3.02514e+06	1.40434e+06	1.35508e+06	833.979	424.769	134.894	381.168	191.436	294.368	2046.29	156.278		252.103	581.683	1.92466e+07	4.01989e+06		237349			24030.4		58733.8	9528.01	737778	235246	95782.8	2727.18	496.023
MS528	Discovery	RRMS	32.3132	29.5375	71.8131	146.083	183.888	17.8965		22.0532	38.0294		197.424	26.9801	44.6221	181.188	17.6414	164412	246646	662307	1.27061e+06	471850	561942	585.917	270.469	94.1502	336.188	192.034	360.918	1957.23	76.9575		216.333	837.515	2.06517e+07	2.67996e+06		243155			17013.5		33254.1	6543.26	737620	229713	64627.5	1330.73	494.317
MS586	Discovery	RRMS	105.383	22.3124	54.5734	131.092	210.103	40.998		23.2107	19.0364		279.233	35.3166	145.529	263.955	59.6861	59975.4	286207	1.22451e+06	2.29138e+06	1.39754e+06	1.54483e+06	620.275	289.222	52.8552	235.76	92.1789	283.961	1175.04	134.058		591.314	537.35	1.67155e+07	2.28434e+07		127455			39012.2		45455.3	8996.51	477156	179671	38899.2	1823.48	493.836
MS541	Discovery	RRMS	41.5044	37.204	112.994	230.378	161.853	12.523		44.3817	106.888		239.029	54.86	61.1126	301.146	11.8696	10032000	1.98893e+07	46636000	1.68391e+08	4.93067e+07	6.72053e+07	462.2	191.714	63.018	211.687	59.0842	511.549	1989.81	0.153451		178.408	198.58	9.57229e+06	1.61049e+06		89814.4			6747.26		15596.3	1289.68	285284	101255	12712.5	1589.9	124.514
L373	Discovery	RRMS	36.5449	25.4075	92.9373	216.261	116.676	13.9481		27.9814	66.9253		132.156	32.7375	39.3595	158.136	14.8226	311584	597530	3.35537e+06	6.15549e+06	1.72202e+06	2.32905e+06	808.309	412.874	166.503	625.626	167.486	877.816	2022.97	283.49		561.775	529.493	1.65766e+07	3.87363e+06		234211			25035.2		41595.5	9664.97	923452	190206	98334.2	1371.52	626.647
L410	Discovery	RRMS	24.756	10.6957	52.4511	111.266	116.256	14.376		15.67	32.7474		134.844	20.2909	44.3927	134.226	15.4341	366879	1.63005e+06	3.38749e+06	6.85692e+06	1.45379e+06	1.9132e+06	735.987	344.578	144.81	597.54	127.7	1115.6	2480.11	94.8732		136.228	447.461	1.58893e+07	2.57546e+06		288600			28575.3		115854	16235.1	1.21646e+06	539487	124769	1906.59	494.74
MS533	Discovery	RRMS	16.3115	16.3852	71.2964	188.499	125.432	8.57323		21.3102	42.978		175.766	26.7725	42.1481	191.685	16.1947	3.30538e+07	1.00392e+08	1.62062e+08	3.31762e+08	1.57562e+08	1.19938e+08	817.886	300.001	114.409	271.447	154.222	371.262	1290.82	259.685		323.952	587.273	1.63562e+07	3.40081e+06		252065			16299.4		36098.5	3093.77	814321	264727	37676.6	1219.92	527.877
MS625	Discovery	RRMS	115.81	51.3959	117.897	238.166	220.227	52.1519		88.6831	40.7365		2045.49	190.184	455.093	1122.09	123.537	4.32844e+06	2.07514e+07	9.34495e+07	2.15162e+08	3.9822e+07	6.96037e+07	1080.61	567.667	203.261	933.592	204.73	1351.18	2862.91	112.2		466.266	584.114	1.47986e+07	2.04636e+07		563018			81327.3		197584	70050.4	1.33187e+06	1.75423e+06	566025	3353.45	1017.35
MS534	Discovery	RRMS	26.673	33.2071	209.896	464.09	245.058	22.3237		21.3907	55.0126		148.615	25.9436	42.1419	148.96	9.39642	137362	221584	404597	1.52953e+06	573041	775480	815.963	324.618	102.302	332.876	89.8422	533.754	3305.8	56.4627		203.505	404.465	1.36761e+07	1.17452e+06		153145			12750.3		49143.5	2704.88	536350	167845	27991	1659.28	92.9397
MS630	Discovery	RRMS	30.0997	25.465	56.7654	95.8235	93.2126	19.2554		24.2472	50.9663		205.544	44.5054	70.0175	234.618	39.8055	386198	1.87155e+06	3.437e+06	5.12024e+06	1.83793e+06	1.11245e+06	851.462	480.097	167.37	864.686	151.57	1398.56	2792.11	55.9591		416.196	345.176	1.47125e+07	4.80908e+07		241110			35844.4		45224.9	6322.5	744369	225460	55321.4	1937.71	533.739
L182	Discovery	RRMS	36.3598	14.5948	29.4204	44.7114	55.0998	13.1475		15.7061	12.4635		154.838	19.2205	60.5968	166.161	15.3736	697166	5.10486e+06	9.13765e+06	1.72648e+07	5.95364e+06	5.36842e+06	1252.25	421.35	217.58	1126.16	203.807	1475.27	3490.95	76.2588		544.109	603.53	1.9763e+07	1.05334e+06		184682			37426.2		41410.8	5697.46	622641	256434	22756.4	2612.54	553.6
L219	Discovery	RRMS	26.7617	14.5736	33.2487	65.1554	88.8044	14.7584		24.4542	37.1552		236.234	32.0907	55.3783	195.914	13.8796	341622	917708	5.08635e+06	1.44487e+07	1.50294e+06	1.72209e+06	531.566	275.613	82.7417	579.097	79.7073	1250.82	1656.75	3.3948		282.674	161.63	1.3459e+07	4.21078e+06		631183			59521.7		72523.4	7275.56	1.62364e+06	395716	51308.9	1186.73	191.415
L221	Discovery	RRMS	47.8266	17.9681	49.6847	85.3342	66.0586	7.70236		40.3349	42.6932		418.12	64.5934	209.641	657.338	14.2233	224479	1.21048e+06	353297	1.85589e+06	575450	576337	889.69	339.56	137.252	676.026	201.111	1215.57	4433.93	40.8525		196.279	421.312	1.8357e+07	520489		29381.1			5122.74		12098	1734.05	140681	44491.7	5262.44	2721.09	117.864
MS551	Discovery	RRMS	27.906	11.362	22.001	33.6501	43.6182	7.84793		15.3085	10.6446		168.079	21.2604	50.8099	149.168	14.3963	443430	2.23942e+06	2.80645e+06	7.28906e+06	1.53902e+06	1.33383e+06	847.719	359.928	98.0853	546.425	122.316	931.464	1577.65	70.6183		244.655	332.839	2.14848e+07	3.3484e+06		461942			69253.4		50191.3	6656.06	1.28739e+06	380192	71942.8	1754.12	457.26
MS589	Discovery	RRMS	74.571	39.4864	107.686	219.175	262.98	88.8001		31.8837	49.9988		376.161	54.4339	182.304	327.386	96.658	378535	806985	1.7529e+06	4.46712e+06	3.07547e+06	3.71584e+06	1077.18	354.545	128.866	523.745	172.188	680.842	2513.42	30.1216		552.476	610.688	1.65269e+07	8.6248e+07		134890			21720.2		61101.3	24027.6	598217	439038	209828	2737.85	484.194
L207	Discovery	RRMS	35.5782	23.3398	76.3078	139.826	84.4915	10.0039		23.9323	32.7337		225.353	28.4443	80.9917	231.632	26.1576	151701	601947	983580	2.23242e+06	506545	538564	958.661	267.579	143.384	837.147	87.6049	1089.38	2400.02	64.672		261.7	436.874	1.54699e+07	3.91327e+06		453330			63183.2		78278	6143.51	1.6823e+06	413357	71040.5	2085.03	396.998
L186	Discovery	RRMS	22.2664	13.2891	51.536	89.0587	101.963	11.7926		17.8183	32.1799		180.278	22.2233	55.3619	160.7	15.4042	335281	1.87376e+06	2.0591e+06	6.14294e+06	1.52514e+06	1.32393e+06	736.666	367.194	164.353	852.946	140.169	1676.45	2806.76	32.2051		159.136	220.785	6.79998e+06	3.65457e+06		603861			50833.4		134939	11138.9	1.52073e+06	774674	87566.4	1406.09	92.4051
L230	Discovery	RRMS	14.5712	10.3418	37.5645	71.0703	72.7107	13.8383		17.9975	21.7918		178.729	27.765	58.916	164.816	15.5758	329152	878834	2.86776e+06	6.14973e+06	1.4879e+06	1.59907e+06	783.206	476.005	172.372	913.792	236.453	1311.9	2808.16	83.6431		270.25	278.015	2.06163e+07	4.51406e+06		392625			40519		69471.5	12321.6	1.19814e+06	372658	75028.5	2405.66	667.126
L232	Discovery	RRMS	35.7131	24.7693	70.7503	170.656	128.166	23.0714		38.9565	53.6248		313.321	61.2355	93.4414	303.448	15.5595	666381	2.42552e+06	3.74686e+06	6.85571e+06	1.81981e+06	1.89324e+06	1204.57	485.624	505.219	1329.94	322.816	2411.99	4799.57	315.545		385.739	618.867	1.76808e+07	2.74368e+06		519342			52577.2		129495	6144.4	2.08933e+06	525087	102272	2034.78	823.35
MS595	Discovery	RRMS	119.603	35.8569	90.1763	182.828	242.512	98.8671		40.9478	35.2499		704.682	70.2064	287.448	526.283	79.5698	318808	177645	468465	1.05019e+06	395797	577794	1673.23	701.498	828.357	948.107	476.885	967.264	3869.98	441.839		1009.95	602.131	1.63397e+07	6.26095e+07		173685			29368.5		90139.4	8552.82	601986	406123	89760	2274.07	1074.75
MS607	Discovery	RRMS	36.6304	20.4952	55.1405	98.3531	109.799	28.4887		27.3516	15.6091		322.423	32.5511	119.302	224.739	44.4461	433015	397203	1.28397e+06	3.26364e+06	1.17353e+06	1.33383e+06	1113.53	526.607	246.178	596.485	259.326	440.944	2326.15	298.756		464.145	840.627	1.30012e+07	3.1729e+07		144312			24089.3		53359	7270.91	368058	233928	48829.2	2857.14	762.191
MS614	Discovery	RRMS	35.3511	57.8699	289.623	703.557	187.211	27.3198		61.4436	113.889		771.94	119.786	219.051	765.902	43.4724	9454.72	22667.7	24772	94116.7	51549.4	31143.7	854.629	372.887	119.749	258.68	131.458	609.032	2428.8	155.25		470.06	629.711	1.61688e+07	1.252e+08		559883			63646.2		120279	18322.2	2.31749e+06	900871	148227	1884.99	594.156
MS622	Discovery	RRMS	105.199	42.6846	144.538	263.321	158.587	38.4859		47.0947	46.0735		815.872	96.6861	216.952	778.884	75.7132	80408.5	289662	1.47126e+06	2.89637e+06	1.36987e+06	1.67015e+06	815.404	315.701	117.848	1094.56	147.108	2129.04	3280.47	62.8039		232.453	413.59	1.6909e+07	3.8623e+07		348996			33545.3		64812.5	11690.4	1.90147e+06	413971	158764	2601.85	662.558
MS623	Discovery	RRMS	51.2806	28.5037	72.2669	143.134	96.3993	22.1569		59.8697	41.7562		788.209	75.2238	285.703	719.548	93.8396	326245	1.10301e+06	1.74314e+06	4.43777e+06	803057	1.31917e+06	677.329	193.428	102.269	728.284	61.3074	1462.59	1701.52	0.767256		234.138	258.71	1.4131e+07	8.43289e+07		873166			143699		302053	76681.3	3.07731e+06	2.37201e+06	526901	2567.42	353.056
MS567	Discovery	RRMS	49.2317	354.438	1314.56	2996.23	447.657	16.0085		146.092	477.661		279.112	230.53	69.9949	352.285	9.03813	192064	241282	213171	744467	341282	444654	942.794	722.348	305.482	359.029	326.498	334	3039.93	323.567		588.587	747.983	1.34146e+07	4.89847e+06		274674			31448.5		105419	13421.5	1.3126e+06	292858	114716	2280.41	636.93
108	Validation	HC	27.0593	8.94522	27.0599	129.847	55.9639	12.8208	56.5707	32.5158	33.5807	15.9312	105.162	10.2386	55.8677	148.851								166.099	69.9445	40.3745	210.123	22.3094	468.482	1762.37	23.8979	26.7146		107.569	1.41673e+06		706.941	102815	1054.08	531.998	8718.79	1284.17	14487.9	1870.95	355515	51049.5	23561	1146.05	65.4868
110	Validation	HC	20.053	17.6787	51.1829	191.675	84.2816	9.27653	57.1492	45.9733	49.3029	17.8276	175.337	20.6364	86.374	221.475								223.033	121.374	35.5237	200.523	32.4016	212.432	2592.88	18.8438	37.0941		143.766	1.79175e+06		5524.92	146298	543.543	620.744	9919.54	485.776	9052.15	1984.66	318938	39703.7	23109.6	1380.18	46.9779
111	Validation	HC	14.1265	13.1936	51.8158	204.872	73.0769	8.56695	52.5183	38.0842	49.4836	19.7122	162.397	17.1554	55.2227	245.626								249.631	55.1086	39.2038	182.401	28.6886	340.028	1912.02	18.056	23.5069		85.0583	1.74816e+06		3018.07	169867	735.803	1150.15	6625.9	509.42	10415.7	3018.1	663513	69907.1	77847.2	1261.72	39.1867
112	Validation	HC	12.9617	9.82127	29.7974	129.684	40.654	5.91292	36.9952	29.9247	22.6888	8.45352	103.012	9.40811	48.8474	135.167								114.138	43.9693	20.9799	108.464	18.6428	233.981	964.66	20.9026	29.1266		101.812	1.02479e+06		2338.7	41173.9	390.093	736.925	4351.17	608.621	4604.96	917.371	171559	16820.7	10525.2	1167.78	49.2081
113	Validation	HC	24.7757	9.53953	31.4112	116.802	43.3698	6.78555	38.2564	37.8788	25.9837	10.031	144.236	14.8304	50.2314	163.003								214.855	77.8415	43.9378	235.126	27.1287	484.632	1605.04	18.1021	26.6927		83.1169	1.10043e+06		1909.39	136083	443.185	823.235	8774.68	967.472	11740.9	3309.01	392120	62668.7	41773.8	904.471	43.7331
114	Validation	HC	29.3374	19.1883	62.2099	263.302	98.2711	12.1214	87.7677	44.347	54.826	21.6014	152.065	16.9733	72.6539	201.454								173.736	80.8325	44.9722	271.709	26.12	518.854	2076.12	17.2192	48.5397		115.652	1.48718e+06		1834.94	240489	1062.75	1382.58	17721.7	1282.07	23478.9	7522.94	725283	93195.2	72335.6	803.162	68.4202
115	Validation	HC	27.3322	9.09071	26.7156	110.929	40.9088	4.54933	30.2652	25.363	29.1164	11.3134	131.135	14.6225	55.4961	183.94								161.593	86.0958	40.2944	118.533	27.0175	194.573	2246.8	18.5086	28.9504		105.209	1.61556e+06		1513.46	225631	718.258	822.842	14868	1916.36	26435	6650.75	746499	87509.2	71717.1	866.52	42.8988
116	Validation	HC	12.6269	8.7255	37.2283	139.394	64.6734	6.62696	37.4823	20.9566	32.0704	12.5934	63.3591	11.0518	26.6261	95.9044								151.697	82.9863	36.6771	228.364	25.6517	354.478	1433.88	18.8088	63.3705		91.0863	1.31493e+06		921.36	61136.8	477.415	711.439	5390.84	344.407	4311.65	509.838	237608	18164.2	8768.55	1051.98	24.4092
117	Validation	HC	6.13994	5.99872	27.4949	119.905	41.2606	3.65157	37.0138	27.5354	33.9815	9.69986	115.68	13.4865	39.3726	145.261								226.472	62.8229	36.7671	246.123	34.319	466.352	1498.4	18.2368	46.7505		97.2048	1.13873e+06		2247.44	197063	880.216	1541.35	14459.1	1568.47	13189.6	1802.94	649741	63261.3	23791.8	1114.91	65.3031
118	Validation	HC	12.5652	7.40766	23.3413	92.3427	35.4538	5.93885	37.5114	28.0945	34.854	9.64245	111.855	13.9662	51.8521	137.111								270.307	89.9223	42.3464	200.793	39.6317	279.415	2419.04	25.4416	46.011		105.116	996307		6714.64	102070	650.132	769.769	9097.51	683.789	9956.46	1531.15	349638	38595.5	19557.2	1036.97	55.4038
119	Validation	HC	22.1034	9.32758	46.8999	207.919	49.5308	4.80699	36.1223	18.7051	34.969	11.3416	75.5206	9.09975	51.703	149.771								165.143	53.077	35.5878	307.811	27.0127	787.708	1565.26	13.0395	26.3597		152.351	1.42073e+06		622.217	3460.37	206.354	253.24	389.179	15.2701	445.158	63.9955	21017	2640.06	2388.45	1062.04	63.2733
121	Validation	HC	20.4418	16.92	62.1187	267.682	111.43	12.2541	71.6277	49.4556	66.5115	26.4465	139.224	22.1799	70.9767	265.308								239.124	48.984	15.6724	127.586	13.9168	226.202	1316.65	18.4055	32.9527		101.254	1.32481e+06		11787	114538	528.504	775.064	14059.3	1327.53	12886.6	2810.95	752340	50866.8	27852.2	931.859	65.1525
122	Validation	HC	12.3912	40.9476	232.718	913.082	381.663	25.3406	130.236	39.6549	118.931	70.6271	137.375	28.6823	41.8659	245.44								211.967	81.2368	21.2626	66.4305	30.1849	97.6598	1600.8	33.9352	82.7794		118.424	1.29437e+06		6487.82	114211	652.107	993.558	9252.68	740.95	18173	2063.45	442153	63700.4	29236.5	1102.7	51.9544
126	Validation	HC	19.6341	10.2184	32.9485	130.333	59.3487	8.16985	33.1393	23.1012	33.7981	14.1619	122.844	12.7575	61.4841	208.297								175.164	75.6205	40.2376	159.181	22.513	290.458	1539.25	24.3979	28.2312		145.681	841351		874.93	137555	707.964	822.973	10463.8	1187.78	12765.7	1335.9	457913	43042.5	23552.9	858.063	50.9642
127	Validation	HC	21.3352	9.80862	35.2076	150.069	30.6056	4.6168	52.5447	29.0399	16.6236	5.13418	80.8675	7.69701	36.8955	132.057								226.647	62.359	21.1671	157.933	20.6241	343.816	1279.9	22.1915	25.4104		79.5405	783913		1640.74	69861.6	601.917	822.974	7473.15	507.392	11753.4	2806.97	317721	46465.1	52209	953.086	44.475
128	Validation	HC	41.1176	12.3768	61.1484	305.121	79.3275	11.8287	101.172	39.8747	111.065	34.1406	107.749	22.4651	56.4806	247.941								181.757	51.1974	21.3961	190.697	22.7638	453.841	1562.3	22.6162	26.1826		95.3812	2.393e+06		3180.28	100329	956.185	815.815	8646.07	1184.22	10500.9	813.89	499214	40901.2	17371.6	981.841	48.5204
129	Validation	HC	23.6792	10.831	37.305	147.645	126.938	10.1105	59.1372	17.3011	42.137	32.492	71.0751	9.31957	29.7856	141.023								162.712	52.8974	50.0597	298.226	31.3065	709.402	1622.58	28.5119	57.392		129.202	1.15185e+06		529.897	54689	540.638	687.636	4438.38	595.885	7297.35	548.171	215984	27658.8	18273.6	773.867	69.1827
131	Validation	HC	12.9977	13.4357	54.1295	204.954	88.1523	10.5943	57.0509	39.9075	57.0108	22.0936	214.338	25.9764	86.0481	415.539								265.049	104.422	36.1251	235.631	40.7437	347.688	2747.35	13.2589	41.4297		119.878	2.58955e+06		1518.6	171091	681.416	579.487	8441.95	724.831	13261.3	1060.32	514265	64930.3	21033.8	998.786	49.1712
137	Validation	HC	18.3761	17.4959	106.982	472.287	123.905	11.6464	114.998	38.4287	115.572	40.0909	109.67	24.6669	48.1126	191.939								173.007	68.5917	36.418	254.256	30.4946	526.677	1601.56	18.3555	34.2935		102.779	1.10707e+06		1256.35	41641.9	568.522	502.57	2955.12	184.306	3550.1	462.562	181832	20594	11981.7	1307.47	54.1671
138	Validation	HC	28.3527	112.997	913.603	3074.38	697.605	31.9096	437.881	92.285	503.968	203.489	92.3198	111.391	44.3956	261.673								130.853	24.4771	17.3116	82.248	8.68897	148.544	693.837	19.9143	31.3089		109.451	916487		2201.31	17160.5	357.189	643.982	2072.21	197.413	4422.71	1311.43	136251	15309.2	26122	996.401	42.1727
139	Validation	HC	18.1656	14.9236	73.8721	304.915	92.8629	6.55748	98.6231	51.4019	113.449	27.6621	151.214	33.5334	92.3236	289.164								185.648	49.136	26.1594	106.797	13.8199	198.543	1561.6	14.1828	34.8329		172.638	1.61123e+06		2879.76	66882.8	543.928	685.367	4543.39	846.101	6119.82	1077.31	256945	21586	15297.7	1378.46	52.8984
142	Validation	HC	11.177	19.9363	69.34	318.583	101.287	11.3785	95.8258	57.0665	128.629	38.0882	163.725	43.4747	63.5816	303.944								167.512	110.252	72.2064	451.099	31.5733	1274.95	1997.27	10.8307	45.7678		112.7	1.25037e+06		167.472	18306.7	518.78	353.699	1032.15	253.453	2798.21	522.067	65125.2	19752.6	10896.3	968.354	56.0515
143	Validation	HC	18.2157	8.4231	26.7281	116.563	56.9342	5.66507	45.6764	33.533	28.8213	11.9909	100.79	10.7151	50.41	131.102								182.521	61.3234	21.6895	186.553	24.7984	376.783	2003.79	8.56584	26.6998		107.474	971343		2081.67	9207.06	303.576	320.589	1045.98	114.425	1084.62	225.737	28880.7	4706.41	3140.5	1018.96	48.8087
144	Validation	HC	11.1945	5.4032	16.2802	46.8144	38.6915	5.71103	13.8061	9.84798	13.3519	6.47477	44.212	7.40754	24.8309	81.9273								158.806	70.8528	37.5612	177.691	22.3137	353.878	1625.33	13.1778	54.2923		77.3288	1.01737e+06		1547.51	5397	98.2268	383.754	682.912	138.762	1577.53	818.385	29607	5943.49	13689.6	741.954	44.4648
145	Validation	HC	17.9605	12.5005	45.4061	154.493	67.5868	5.52504	40.4659	26.7578	58.6037	14.2424	98.9834	21.7363	40.5726	230.829								211.666	27.2341	13.3864	105	21.7043	290.813	1247.04	7.89206	17.0491		62.6455	963447		1886.15	7875.18	290.728	388.488	876.425	21.2095	800.385	143.479	47822.7	4466.06	2756.97	646.644	35.2559
146	Validation	HC	20.2489	15.127	40.1924	141.28	76.704	8.27331	49.1186	33.3784	70.8252	26.9425	114.122	26.3394	40.2149	203.379								163.879	46.2759	16.4301	231.535	32.8145	446.109	1544.96	7.60018	46.747		57.7273	1.67962e+06		1407.42	18802.1	271.073	530.04	909.778	254.709	2161.58	357.993	61527.6	15097.6	7564.26	694.108	37.1933
147	Validation	HC	18.1435	15.5742	58.8845	229.763	61.9551	6.16658	69.016	40.804	75.2755	24.9307	105.744	27.2054	58.3312	198.445								279.172	63.6567	39.1846	318.994	44.0277	916.881	2336.51	7.75061	21.3511		66.4265	1.83739e+06		1387.9	10951.1	294.909	232.041	800.904	334.593	1155.83	212.076	57913.5	7803.65	2996.2	1036.87	26.9353
149	Validation	HC	12.9963	9.65062	38.2571	152.268	43.4409	8.22967	44.0291	29.9489	36.0582	10.8873	110.429	15.2386	80.7797	186.781								221.391	100.719	31.8697	138.402	26.2612	262.237	1720.13	13.1608	14.2738		103.909	1.3567e+06		2110.27	12391.4	282.56	314.573	1589.9	225.79	2411.02	429.758	51613.7	7899.53	4374.27	1036.43	50.0019
151	Validation	HC	22.1839	11.9783	36.3418	164.341	69.9973	6.79403	65.2655	36.3768	63.3981	24.8831	104.571	18.7247	42.5224	153.973								194.95	66.0597	31.2576	152.003	24.8053	317.219	1736.29	9.09195	29.4924		74.767	719008		1903.95	15536.2	419.529	421.51	1476.53	156.013	2672.23	412.754	55902	12036.9	7973.99	895.188	48.7105
153	Validation	HC	12.9621	10.4915	40.1425	127.819	64.9265	9.87364	34.325	16.7948	40.4533	21.4506	69.4557	11.9806	27.0705	116.13								137.333	39.6055	27.3032	163.23	19.8063	487.212	1009.98	7.73925	24.7859		89.7885	848023		1013.03	8317.72	375.508	312.303	779.266	63.2456	1141.41	118.437	40130	6094.68	3514.4	725.602	38.5968
154	Validation	HC	13.642	4.26444	14.6172	41.905	27.1611	5.34903	11.4266	9.95768	18.125	6.89854	41.3857	7.13529	19.2023	116.929								115.418	31.1333	8.24822	112.896	7.88012	230.391	954.819	7.05612	21.0026		56.1661	790309		1515	7106.18	211.659	338.001	801.69	135.608	424.664	12.8995	48935.8	2670.41	1945.42	491.544	39.5676
155	Validation	HC	24.8734	12.9882	32.0864	104.94	33.1294	5.35617	37.4022	31.2521	35.8178	8.0176	108.79	18.5441	37.3195	141.322								194.774	106.472	49.5058	247.239	41.2356	511.387	2125.03	11.0474	51.7342		103.744	916947		499.382	15633	230.185	318.714	1673.31	203.715	2089.02	440.505	39068.5	9975.5	4419.29	920.729	41.6386
156	Validation	HC	15.8954	14.8482	39.6283	154.983	38.4773	5.81484	57.9	40.2669	57.134	18.0608	116.912	17.966	46.4359	201.549								146.461	55.3026	48.183	166.408	30.9908	392.176	2063.61	5.79318	32.3691		97.8191	853222		641.58	8044.12	216.934	368.203	877.472	118.247	647.372	92.0825	31467.4	3339.14	3168.53	848.041	35.3627
1	Validation	RRMS	8.33047	9.78689	37.4722	181.746	75.7174	3.41543	61.4392	39.9464	103.172	29.2566	162.342	34.9254	81.488	329.944								243.544	73.0157	60.0941	254.275	31.8529	339.592	1793.53	23.8994	45.051		233.636	7.35807e+06		1663.42	14109	394.441	690.196	1423.09	10.7315	885.915	95.083	58852.9	4462.9	3061.64	1587.26	50.3635
4	Validation	RRMS	11.5716	8.16099	32.2746	123	44.3366	3.44978	47.3893	32.2269	35.2279	13.453	127.188	12.1564	46.2375	176.465								242.477	45.0344	26.0619	233.365	23.0398	425.581	1357.65	21.5363	32.3091		110.858	2.56977e+07		2895.62	132140	1174.39	1622.55	10525.6	623.802	3958.68	587.799	451484	18545.5	11589.1	1157.36	47.5899
5	Validation	RRMS	36.3384	11.4855	38.6277	166.21	70.1566	5.39606	54.5443	39.5817	61.9223	20.9534	172.735	24.5038	67.8388	320.988								245.693	78.2641	28.5634	160.39	27.1284	198.5	1978.01	20.7319	69.3086		125.258	4.23017e+06		3186.26	155574	641.569	1100.11	11195.1	1521.81	10154	1343.56	539351	78168.1	26728.4	1176.57	47.388
6	Validation	RRMS	14.9662	8.54545	27.6764	118.954	48.2839	2.62985	37.2365	19.7346	56.5808	17.1477	90.0339	15.5237	36.4667	208.191								204.263	71.0578	20.4466	142.555	24.9002	183.473	1365.41	19.0665	29.7696		145.899	1.07122e+07		8431.35	108878	697.731	904.537	7137.78	692.526	3808.32	340.487	652327	16123.1	10248	1171.36	51.3824
7	Validation	RRMS	12.4765	8.7321	16.393	55.2047	28.7417	3.97974	17.5472	20.4492	28.1883	7.11574	101.436	11.671	74.8156	301.846								257.174	85.9111	42.4296	370.132	36.9743	633.381	1836.02	13.8991	60.5105		142.324	2.80479e+06		892.449	32236.9	618.707	588.644	4314.05	200.862	2429.97	257.483	197046	14300.7	5060.8	1400.89	77.4822
8	Validation	RRMS	9.63961	8.74627	25.2031	99.4191	52.2654	5.28863	44.0491	40.7628	70.557	18.6446	168.721	27.2519	73.875	339.37								271.785	67.3282	25.2401	152.266	32.2471	243.885	2074.03	21.3212	34.4913		81.4286	1.27645e+06		1845.61	154900	927.924	1041.24	7607.89	658.836	13573.5	1435.3	711225	77774.4	21016.5	1414.45	34.894
11	Validation	RRMS	18.7736	11.1846	43.186	203.899	56.651	3.44091	64.1268	32.3931	71.3018	21.3946	128.597	22.0957	43.4285	232.649								253.651	93.2207	39.8598	152.307	46.6018	240.197	2274.99	25.5682	40.3335		141.263	1.68061e+06		3551.29	72483.7	890.473	981.015	4727.91	579.961	9607.01	1800.39	310126	38832.2	34611.2	1275.49	59.9917
12	Validation	RRMS	10.859	13.3538	39.9047	137.188	45.0832	4.31056	33.0551	24.5305	52.1329	12.2113	125.783	21.7055	65.0589	285.975								188.42	100.51	71.5851	375.449	43.5726	717.956	2438.71	27.8135	70.4981		175.18	4.48122e+06		570.223	85676.9	882.651	1040.59	8525.82	434.987	9733.73	5478.14	444290	38499.9	127112	1149.54	63.6725
13	Validation	RRMS	16.6046	11.8029	43.2719	185.767	67.6353	5.92959	50.284	24.8138	80.7278	25.0776	104.904	24.4602	29.8015	235.95								164.769	58.563	20.9989	66.9472	23.3555	146.892	930.096	27.1762	28.4654		93.2612	944584		775.004	44284.1	889.27	1000.35	2841.67	532.581	6338.01	1430.82	210358	35592.2	44551.5	1035.17	44.7024
14	Validation	RRMS	34.4011	9.32299	29.4902	120.356	54.902	4.48659	47.7224	32.5145	45.2962	19.0127	171.727	18.5769	91.6089	242.218								188.438	82.057	18.6802	150.993	33.1881	259.892	1666.17	12.2626	26.2827		120.617	1.6541e+06		1267.67	54619.7	465.005	678.274	4320.77	593.435	5392.06	977.075	182669	19285.1	11884.1	1187.35	39.6253
16	Validation	RRMS	7.99035	10.1767	47.6331	212.115	95.9938	5.09073	49.3239	41.9054	47.8339	21.3591	174.399	18.3667	94.9073	306.522								384.791	106.244	44.0274	97.3713	56.8986	170.504	1429.96	20.1336	19.9215		152.821	1.18023e+07		4642.17	155052	1121.01	1847.58	10271.2	938.076	3135.03	2.57991	498728	14434	6145.5	1389.99	17.5858
17	Validation	RRMS	144.761	20.5555	63.3429	304.67	76.4093	5.00086	77.6668	35.7069	125.424	27.6627	121.915	31.3561	50.5872	262.343								210.192	45.5603	17.2863	95.1032	36.502	295.295	1389.54	15.3352	35.698		130.802	2.01655e+06		667.756	6728.51	247.036	390.173	635.511	122.806	872.519	125.765	33362.2	8325.42	5436.83	1513.11	51.3032
19	Validation	RRMS	7.64982	5.98904	25.0463	107.403	48.0849	3.12247	30.3101	17.1659	42.7632	13.4203	77.9013	13.4337	41.2818	139.788								242.573	49.6532	25.6029	121.195	20.3955	172.723	1586.67	29.6547	29.7969		115.18	2.13433e+06		8946.63	77912.2	1347.51	1475.4	9696.75	1874.88	16581.5	2132.52	384337	62581.5	33977.5	1473.73	72.9363
20	Validation	RRMS	13.6867	17.29	50.1659	218.482	98.8987	5.8376	58.2162	31.9076	83.9677	32.414	138.792	26.9521	69.0015	305.086								281.678	107.972	70.3962	570.111	36.3014	1145.48	2461.07	19.0458	56.8109		243.007	2.39894e+06		223.605	31718.5	359.668	703.069	2675.81	557.043	4791.8	750.254	144573	15455.3	11497.4	1835.43	81.2659
21	Validation	RRMS	12.5995	12.7274	30.9137	129.308	57.0196	3.34578	70.0472	48.5951	128.416	31.5534	176.33	39.4197	71.6199	304.754								205.907	68.9538	22.086	117.218	27.1362	219.824	1207.47	26.8826	42.5605		138.995	1.66617e+06		2147.53	46302	525.131	758.708	4305.95	760.581	8515.77	971.975	193015	40314.8	15332.7	1454.79	49.9388
24	Validation	RRMS	7.75538	7.36639	23.2377	98.7959	83.9949	7.55707	31.0029	19.2621	47.6624	24.2611	96.0865	15.8891	51.3677	259.155								390.156	77.1813	45.2911	225.17	48.7261	269.535	2569.63	22.2772	50.2487		149.732	2.95083e+06		978.948	63604.8	746.081	1057.47	6423.56	451.739	7571.19	465.022	324167	35085.7	11054.3	1980.56	45.0448
26	Validation	RRMS	33.4141	9.01476	34.0789	153.294	69.769	4.96089	41.6506	25.763	55.6784	21.6182	96.0458	20.5114	38.3864	152.852								273.668	68.6399	42.2352	174.835	32.8223	300.172	1726.06	17.8212	42.661		97.9059	1.87282e+06		1336.61	27015.5	326.097	544.913	2530.81	481.41	2982.05	714.071	123269	19452.6	18563.3	1144.84	37.6344
29	Validation	RRMS	20.044	59.3854	329.897	1008.54	202.239	5.7961	169.916	59.7799	252.365	57.1284	135.595	68.2317	49.7318	302.362								222.622	51.8504	28.1185	119.068	13.6871	208.9	1328.78	15.9002	34.6335		108.323	3.58958e+06		1077.65	67590.9	764.692	961.278	3463.24	483.491	5639.01	291.975	263466	26274.9	12967.6	1206.84	29.3652
31	Validation	RRMS	14.0033	10.5585	43.421	186.115	82.6087	4.20463	54.5315	41.0949	68.8416	22.9365	149.712	28.2905	59.6627	331.557								279.966	108.978	55.9226	257.199	40.7352	365.514	2220.65	47.5966	72.013		132.049	1.85559e+06		1723.66	94344.2	982.324	1110.66	6571.28	1472.69	17068.5	2284.86	398710	65381.9	39515.7	1467.38	53.6466
33	Validation	RRMS	11.9143	6.60529	23.5428	95.7222	39.8436	3.79236	24.0152	20.5959	21.4599	9.32568	95.6628	9.13326	29.1765	111.951								241.327	120.834	85.5618	498.312	67.4206	975.53	2868.17	24.4167	39.1791		132.528	2.23297e+06		2855.16	270753	1322.86	1477.76	13450.5	1411.68	10455.9	1827.29	608278	53662.2	25867.5	968.74	68.0241
34	Validation	RRMS	20.0716	12.1341	63.3927	295.436	88.4282	5.66506	106.277	46.4911	86.3024	35.3704	148.884	20.659	45.7313	163.152								193.7	46.8139	13.529	78.0161	22.4758	129.149	1281.89	15.8223	33.0924		110.679	881486		3268.12	118177	799.735	1454.08	7948.19	639.788	11864.6	3209.63	296831	41997.7	40649	1164.54	30.6111
37	Validation	RRMS	44.3041	20.4107	53.2891	238.324	74.5384	4.1814	125.133	70.6162	258.369	62.9855	177.945	66.9007	68.7362	316.593								268.141	92.0515	36.2946	159.146	37.9654	269.02	2299.1	13.1408	48.5975		107.539	2.88178e+06		9334.59	92151.7	775.628	811.416	6578.84	1021.43	10786.1	2571.87	288098	53273.6	37353.1	1383.96	56.4478
42	Validation	RRMS	17.0354	11.4074	32.2584	116.906	53.2668	16.0797	44.0563	38.7412	47.5885	17.6343	167.472	21.4228	57.2268	202.032								347.792	99.195	39.7558	385.01	44.1924	518.426	2444.13	20.3555	33.6514		122.537	2.28414e+06		2150.12	43338.4	570.458	393.592	3534.65	467.79	2427.47	755.176	132981	22166.3	7526.31	1687.48	22.475
45	Validation	RRMS	8.85124	32.2951	150.736	670.636	132.019	4.97192	129.82	84.7469	245.166	46.7985	288.082	76.3022	76.5283	481.768								248.262	107.941	31.3516	148.098	57.6766	429.904	1835.74	37.723	60.81		191.582	1.09798e+06		198.011	58801.2	461.758	599.267	4049.54	479.354	13376.7	1416.62	291537	100162	24772.9	2063.22	61.9291
46	Validation	RRMS	34.4778	8.49203	22.4951	70.8866	37.3143	7.22127	25.8376	24.9514	35.9282	8.92003	111.469	15.4883	77.2753	232.831								292.796	47.4793	35.2893	246.149	16.2982	579.638	1320.99	34.335	45.2024		90.7176	1.68282e+06		1401.41	94354.4	1404.88	1349.07	13115.4	1135.92	9896.67	1438.51	663776	67093.4	27572.8	1573.01	63.0314
47	Validation	RRMS	14.0278	4.57002	14.3125	47.1232	43.1169	6.74908	19.4504	21.0968	21.0488	11.4762	98.3461	8.80844	46.0522	139.034								203.739	81.4243	63.2659	450.335	38.0127	1151.02	2480.48	33.9222	47.0149		94.7156	2.3876e+06		315.965	49821.9	836.28	981.572	5001.57	940.334	16544.7	3111.14	205388	69952.6	56658.3	1104.85	49.4904
48	Validation	RRMS	20.6953	8.16979	16.0701	46.8593	32.9002	7.13292	20.0676	20.3502	27.4444	9.32121	99.0832	14.4539	63.5538	226.142								278.511	49.1147	55.2143	371.09	26.9984	954.953	1715.09	19.5012	46.5549		77.5508	2.48746e+06		1515.91	105630	542.209	951.489	9414.05	710.345	13695.2	1614.69	616625	61165.4	18622.1	1349.04	51.3684
49	Validation	RRMS	12.6874	7.90076	19.9983	65.705	41.8043	9.46817	24.3287	16.0603	24.2216	11.7674	92.1333	9.20603	36.8053	150.969								150.246	39.3435	30.7104	224.318	17.6934	622.539	1625.73	15.4071	20.8236		84.0936	1.45102e+06		936.527	108227	675.597	467.101	16548.7	1602.49	19055.2	9843.42	452362	66502.1	120153	997.94	29.8947
50	Validation	RRMS	18.1465	17.887	45.5492	163.632	92.8967	16.487	68.4954	54.0541	111.94	40.2973	182.768	45.9885	60.1037	381.251								188.922	81.3115	23.3905	166.839	52.1848	263.025	1847.91	21.4424	61.1302		78.5665	1.0049e+06		1876.13	91469.8	537.017	671.225	7742.48	1115.23	14446.6	3198.99	351075	61199.6	36473.9	991.03	57.6734
51	Validation	RRMS	27.2579	13.5269	46.7449	195.549	66.962	8.09154	57.2453	30.0554	68.0399	23.4616	121.331	20.3298	60.8125	225.321								220.774	57.761	39.2611	247.71	18.5956	502.877	1858.75	20.5741	32.7003		153.363	1.37313e+06		572.375	73617.4	637.728	975.112	9877.96	688.031	10726.5	2504.15	344473	43688.1	34872.6	1505.71	41.9775
52	Validation	RRMS	25.6939	9.83635	20.4939	66.18	32.5001	7.90472	25.6272	30.0461	21.9921	8.45941	115.505	11.888	61.5789	174.513								211.1	65.9709	26.5471	195.052	20.9115	399.264	1650.27	24.6318	43.8276		118.59	1.23845e+06		1569.87	111156	581.504	612.95	11500.1	1151.94	9507.14	2151.91	411088	39783.4	27438.1	1206.3	63.6021
55	Validation	RRMS	23.5905	12.9716	29.3903	118.781	90.1777	9.81594	27.6513	17.1813	65.4471	32.2994	83.2389	21.1588	34.8989	248.248								208.201	36.0599	26.757	118.057	51.5163	197.292	1539.76	24.1581	35.83		73.1508	1.08432e+06		3431.67	28098.7	387.903	958.399	2213.11	423.725	5121	2697.29	237547	32244.9	86260.3	951.12	45.0948
56	Validation	RRMS	21.1189	13.7768	47.897	176.312	45.5378	7.76279	55.9196	49.3185	49.5426	13.9841	132.219	23.3847	52.5197	173.593								236.091	101.496	43.0158	265.095	28.5979	592.397	1737.24	28.2021	48.0032		119.468	2.75376e+06		1179.52	91983.1	485.432	809.62	7773.99	458.722	8905.56	2302.22	300316	32247.4	20146.4	1398.85	53.6813
57	Validation	RRMS	9.75712	15.6015	49.2451	166.064	131.631	4.99884	46.6042	29.6618	57.069	38.8369	152.815	22.4803	67.3746	271.707								241.362	82.9979	48.417	163.796	25.5843	367.674	1255.68	34.5763	50.5654		65.2971	830937		1477.84	219975	985.073	1033.94	27546.4	3110.56	51462.3	3346.01	1.17343e+06	236477	31978.6	977.913	44.994
59	Validation	RRMS	28.2901	44.3856	77.7721	243.813	62.192	7.37981	174.634	133.847	254.199	51.1775	213.617	107.995	74.1688	388.456								261.665	87.8107	22.493	180.465	55.8066	364.303	2321.49	26.8754	41.7533		144.947	1.86016e+06		5008.93	48698.1	474.469	826.88	4146.35	687.165	7617.22	1221.03	246658	25292.2	13692	1678.17	74.3396
63	Validation	RRMS	23.4509	29.681	106.239	405.878	126.326	14.2727	82.287	44.0165	106.502	34.6203	142.072	29.6325	43.3077	256.233								176.018	106.834	46.3852	251.113	36.0313	474.645	1790.87	30.4409	59.3974		126.524	1.08316e+06		1297.11	113096	740.265	612.987	9604.87	1169.64	9603.51	1597.78	421230	66744.2	24643.2	1460.2	51.3066
65	Validation	RRMS	32.1236	9.83053	26.434	87.3807	40.0511	7.00185	21.2769	21.6324	21.1322	9.56708	85.9843	10.0475	38.9587	150.391								153.802	39.4675	22.7301	119.756	11.8445	198.229	1164.68	24.9565	28.4071		81.5868	905194		2172.24	75300.3	728.652	1349.93	7499.7	1207.61	7240.33	735.051	326535	28616.9	11012.5	1036.62	55.1124
66	Validation	RRMS	17.0541	6.92852	16.9201	56.912	25.7722	3.4795	18.875	21.2566	16.7244	7.4968	83.1529	9.31225	48.3164	153.264								178.206	79.6057	48.2068	307.761	39.165	814.712	1754.52	23.8564	33.9981		128.051	1.38315e+06		1371.14	83283.4	805.299	1003.68	9495.12	1079.82	17997.7	2530.62	375460	53083.9	35292.5	997.318	57.1251
69	Validation	RRMS	16.2438	11.4171	44.7452	167.603	77.7859	12.1284	36.3151	22.8826	41.521	18.6715	94.1057	13.9779	50.3648	167.992								282.601	65.7694	20.005	170.034	25.3281	338.32	1799.1	15.3142	34.2777		127.538	1.01642e+06		1455.01	32272.8	703.321	626.279	4234.26	335.67	6397.61	839.219	154870	23449.4	10979.2	1326.51	59.3894
72	Validation	RRMS	17.5248	13.02	17.6255	56.865	29.9039	5.08262	20.1998	27.9324	14.8018	5.83652	115.846	8.89706	59.533	129.744								260.95	89.972	102.666	654.85	45.4235	1792.89	2369.2	20.325	46.0314		104.995	1.29238e+06		316.022	183995	1485.4	1162.29	21482.7	1368.65	9185.59	2006.8	435743	42454.4	20312.6	1464.28	57.5506
73	Validation	RRMS	14.6961	12.4854	27.029	84.584	38.6155	6.59638	25.5545	29.7488	38.5148	10.8761	145.154	22.7952	68.7683	246.206								307.221	113.985	54.0381	219.395	39.5587	345.553	2855.96	37.3127	49.7229		129.146	1.68501e+06		2164.24	76958	568.622	727.721	9241.79	940.161	12729.4	1304.74	329695	46538.7	14912	1386.51	65.0214
76	Validation	RRMS	19.397	8.11506	20.5919	71.1174	51.3979	7.10559	25.2141	23.4278	30.7135	15.4992	100.938	13.7184	47.8553	200.389								202.878	72.3192	34.2881	298.646	23.9431	736.047	1702.78	36.9946	42.4213		117.323	1.39391e+06		552.285	115307	1177.9	1413.35	14837.9	1314.35	13647	1459.54	562908	62256.5	30576.9	999.847	57.641
78	Validation	RRMS	33.8964	9.52712	38.0242	133.476	65.5453	9.2068	61.989	44.5927	74.1713	18.833	149.588	27.9494	95.4884	287.854								237.884	47.6558	25.5518	128.775	22.7935	209.513	1175.29	21.4544	23.8786		63.2263	1.00421e+06		4907.61	69361.7	827.709	1467.8	11659.7	867.319	7827.33	1830.94	463241	36578.3	29232.1	1378.64	33.9362
79	Validation	RRMS	17.0577	14.8147	30.4568	113.812	56.2124	8.48587	30.7752	24.2446	42.9925	16.2633	105.961	13.2436	54.8465	208.606								198.955	64.2813	18.8516	164.786	45.0301	333.6	1516.58	53.1024	36.2517		80.6412	1.46645e+06		790.074	29685.3	567.085	761.788	4450.77	291.001	4414.37	983.827	191536	31633.4	20567.8	1686.77	57.1793
80	Validation	RRMS	11.6672	8.67723	22.8964	75.5447	36.1479	9.86581	53.2421	69.7569	49.0747	14.3898	212.46	26.5289	79.7002	274.34								334.726	83.0657	43.8877	142.688	61.2923	325.348	1917.94	13.0864	9.02088		78.7144	1.81833e+06		9181.73	118475	477.539	1012.35	8210.17	932.938	8451.99	2131.43	383025	69944.1	30039.1	1356.59	42.0132
81	Validation	RRMS	38.7364	7.84735	7.78356	26.6818	9.97915	2.10125	16.1092	46.0916	7.64195	3.5014	123.347	8.0514	42.0911	152.701								200.174	74.2213	22.4139	93.5879	17.4922	208.571	1242.44	15.1196	36.4143		62.102	1.20917e+06		3598.92	116858	601.632	1029.05	11313.8	1816.32	10881.2	1107.28	304947	61586.8	13204.7	742.673	63.565
82	Validation	RRMS	15.9307	14.6181	85.1366	327.123	57.9107	5.51484	79.0317	44.6843	75.2187	16.8166	159.517	34.4106	88.6691	278.197								301.564	81.1214	28.0865	221.96	46.6552	426.069	2761.98	21.0413	16.7717		128.319	2.42202e+06		4354.8	88805.1	574.485	552.536	5271.04	1206.84	9401.46	1436.76	350300	57962.2	25106.7	1528.17	47.7902
84	Validation	RRMS	9.88866	13.1231	55.3634	231.232	98.3639	12.3014	87.4477	35.6377	72.2506	30.3841	95.5033	18.7368	43.4428	261.32								157.936	42.9321	32.9145	128.936	24.6784	165.643	1806.55	36.7863	68.3563		101.301	962951		1309.78	48012.7	699.269	966.836	6368.68	629.623	9277.61	4462.77	304464	37649.8	84864.6	1093.78	43.4729
85	Validation	RRMS	10.6825	16.7425	52.8997	194.011	84.9031	7.75744	49.1634	34.7977	47.7424	23.3096	158.622	19.1847	58.8473	221.731								277.836	95.1695	26.9962	185.69	43.6918	283.898	1926.96	29.3313	56.9097		93.9851	2200000		6731.09	90272.2	314.567	863.944	9671.82	1091.74	12227.4	3316.33	276232	49494.8	31007	1295.46	45.5016
86	Validation	RRMS	7.11374	5.10508	10.8297	32.943	14.304	3.01736	26.6072	23.5981	13.4602	4.51403	95.6659	8.03681	47.2513	119.271								165.075	57.3743	39.2601	123.282	20.4338	184.096	1391.16	45.9149	36.6996		138.306	1.08649e+06		4080.15	72672.4	674.633	949.672	6313.44	553.915	8365.35	1472.06	262951	28387.2	19029.7	1200.19	44.7028
87	Validation	RRMS	27.278	13.4319	61.838	276.472	77.2637	9.47826	95.2713	50.4498	72.0246	21.7684	160.247	22.1424	60.6706	231.54								249.594	72.8383	38.8831	265.481	40.3703	592.902	1947.12	24.6432	29.384		92.9943	1.50362e+06		7154.66	220700	865.8	1232.11	18493.7	1751.74	20700.5	7220.39	686590	80055	86837.8	1057.08	56.1364
88	Validation	RRMS	13.9418	6.99004	19.556	76.1795	34.8411	5.98822	27.6536	26.5161	26.7044	10.8498	128.082	13.6059	51.6041	195.765								192.167	53.8447	19.0658	100.155	27.5875	187.547	1501.99	22.2727	39.1902		87.3951	1.15568e+06		2755.91	72508.6	756.541	742.804	5401.78	801.928	10639.6	1864.85	250747	43309.8	24092.7	901.732	46.8176
90	Validation	RRMS	17.1237	13.5184	35.5811	107.75	52.7908	6.96945	26.3047	26.4885	23.3755	8.69025	106.38	10.9916	36.4563	141.406								167.059	72.3135	32.6681	119.779	23.0776	171.301	1417.05	34.3843	29.1904		118.5	1.30386e+06		10140.5	112984	639.452	1215.03	8052.97	987.167	9429.67	1158.39	357308	48629.2	18505.4	1097.65	29.892
92	Validation	RRMS	12.4969	10.6433	33.307	112.506	66.1564	6.74093	31.7223	28.1246	40.3726	16.2128	111.037	17.4554	42.9928	187.22								164.223	59.1198	23.2023	100.465	26.5422	221.184	1527.23	20.5023	21.374		95.7664	1.5897e+06		2368.04	116119	760.94	859.783	6433.13	874.087	11615.5	1150.92	476074	47363.5	27871.6	903.518	39.5076
93	Validation	RRMS	16.5813	8.44715	19.4204	65.4247	33.5585	7.38307	34.8145	52.2443	23.3752	7.7997	190.512	16.8033	77.8825	232.62								254.161	82.984	32.078	222.225	30.4981	297.448	2222.29	16.3263	37.3117		101.688	1.36689e+06		7935.88	309769	1507.03	1751.22	27910	1581.84	12472.8	4549.28	689928	78146.6	47695.7	840.458	29.4463
94	Validation	RRMS	23.9786	14.1326	31.4035	117.117	40.5365	6.55669	55.0123	46.5005	50.7088	13.5964	149.073	21.6549	55.8599	224.92								222.519	72.5616	50.9936	357.914	31.0172	631.269	2025.96	18.8167	31.3682		98.6684	1.68278e+06		3528.33	92647.1	718.073	722.523	9829.54	787.969	8323.41	1771.49	286412	55074.7	21698.6	1044.9	61.8774
95	Validation	RRMS	19.8643	14.7205	45.9575	164.105	136.623	17.2829	49.5077	24.3824	81.8889	56.8041	85.0346	25.9387	42.8282	215.85								219.855	56.4145	19.622	72.7191	18.5101	141.401	1532.17	26.7558	33.4545		103.029	913172		11747.4	63291.7	398.743	686.013	8957.29	405.558	6215.57	3215.34	266231	24763	38796.7	1021.8	55.9953
96	Validation	RRMS	9.83645	6.24783	14.5604	45.1715	23.3162	6.74952	22.2243	20.0698	22.647	7.87635	75.3888	10.5955	38.0217	209.043								219.044	53.4101	24.2199	219.013	24.9836	613.259	1612.81	15.8019	44.0853		122.008	1.86688e+06		527.24	69838.8	704.326	691.721	12367.6	827.005	9550.44	1152.23	420633	48567.2	21724.7	1249.14	52.523
97	Validation	RRMS	29.2586	11.0099	15.3572	46.9697	33.0163	92.1159	22.358	35.3999	23.581	7.33068	127.486	15.4816	51.924	188.252								250.145	91.1732	43.4112	210.8	27.6281	381.143	2029.66	22.6351	51.3643		102.016	1.17586e+06		6036.64	234513	751.16	1422.15	14466.1	1240.15	14589.5	2414.34	749468	87574.8	37525.1	1039.85	41.9969
98	Validation	RRMS	20.2533	9.53366	24.9495	85.5538	28.9489	4.35577	34.399	45.6332	25.0722	7.28734	180.928	14.1738	96.8576	264.946								287.594	125.658	47.9277	336.386	45.425	571.355	1956.18	16.5975	30.6978		119.192	2.25566e+06		2304.99	165355	942.698	708.292	14166.6	865.006	10617.5	1669.46	519151	46084.5	15861.6	1444.62	51.4937
99	Validation	RRMS	15.2442	6.56059	26.023	96.3381	24.9498	3.58736	39.032	26.9657	30.1804	7.92569	92.6175	10.3514	34.0463	122.094								227.033	54.2673	27.06	127.432	43.2409	229.352	1502.54	12.9072	56.0192		98.4609	1.21676e+06		428.718	40307.3	389.362	395.499	3316.56	193.31	3322.31	416.39	155129	17074.2	7234.54	1222.94	55.46
100	Validation	RRMS	15.1247	15.3277	48.4889	200.664	91.1699	11.715	86.9494	53.1896	80.7695	29.6469	166.748	29.4035	57.6459	272.486								182.591	71.2136	36.1441	230.845	34.2956	632.085	1969.75	26.828	49.9455		99.7376	1.69133e+06		779.616	131163	582.997	838.044	7347.17	1036.07	12720.5	2559.98	308891	82181	34438.7	862.077	46.3078
103	Validation	RRMS	15.7737	13.3492	38.0044	120.49	86.5755	8.5092	32.0716	29.8291	37.2659	15.9602	161.559	19.2153	51.8221	225.051								341.551	186.558	37.1621	190.24	60.685	218.04	2907.19	38.0067	53.7645		115.928	1.71565e+06		21086.9	262984	1145.57	1460.42	14528.1	1267.81	13002.2	3314.48	671246	72565.1	46604.4	1155.08	39.9748
104	Validation	RRMS	21.134	10.4324	34.9362	155.3	39.7387	7.69049	74.1665	49.623	84.0559	17.9441	185.904	31.4233	44.963	275.501								217.617	112.948	72.9559	307.198	47.5851	627.611	2808.38	37.993	95.2853		152.736	1.37038e+06		574.318	175970	517.407	716.853	8935.7	1597.01	11972.7	3180.6	429449	57433.8	32814.5	1145.42	53.4202
105	Validation	RRMS	12.8103	20.9363	46.033	150.094	58.4878	8.85036	50.2543	51.1573	86.4587	25.487	150.511	42.2114	42.6565	306.765								229.589	98.0856	51.2103	269.552	38.3625	465.466	2084.42	13.643	47.0472		106.173	1.51113e+06		3339.73	129814	872.267	566.482	5222.62	1180.14	10181	1865.15	366779	69654.1	27909.3	968.236	65.2008
107	Validation	RRMS	17.4529	7.21808	13.2588	41.6625	21.0607	4.39221	15.2361	21.8283	15.9842	5.4295	100.416	8.46467	62.1303	149.406								191.649	63.5785	25.6034	142.748	24.2882	246.193	1613.98	14.3842	21.8989		100.474	1.63471e+06		5743.47	70155	573.576	766.585	11669.4	782.163	9683.02	2039.76	320242	31537.2	20503.8	951.66	36.871
2	Validation	RRMS	8.49447	12.7616	36.111	153.851	95.7274	5.50776	73.9023	51.3964	160.716	72.3653	228.667	48.9175	71.4614	388.96								257.656	99.8905	21.7781	342.814	29.4782	1062.32	1650.67	22.6955	42.2353		100.758	2.3487e+06		768.532	56943.4	315.199	982.9	2435	380.694	6994.22	833.979	160236	31551.8	15437.4	1756.33	53.2516
9	Validation	RRMS	6.60315	11.4011	27.8414	101.405	43.2277	3.11612	40.0709	30.4425	104.087	25.6521	134.769	33.8741	45.552	262.56								275.482	115.838	31.2969	146.556	52.2196	240.133	1751.93	40.0275	78.2644		156.346	6.70357e+06		777.94	64020	579.884	969.311	4050.1	333.301	11032.6	1170.46	238782	42286.1	19952.1	2126.32	50.6098
15	Validation	RRMS	9.52251	12.8438	32.1007	118.693	39.3681	2.98124	40.6978	30.3934	71.1808	16.6121	170.581	31.0163	41.7148	311.263								286.091	214.019	71.2638	256.13	76.0838	465.962	3646.39	30.101	110.129		179.138	7.22621e+06		593.438	90606.5	520.926	687.618	4625.27	638.384	7249.4	542.291	295311	38696.1	16196.4	1752	42.6006
18	Validation	RRMS	25.3433	26.5821	87.9857	342.365	106.028	4.11541	56.8392	31.8215	105.584	27.3755	127.397	36.247	43.5614	306.242								336.686	139.601	44.0309	153.897	67.2786	281.121	3284.07	19.4588	48.7101		112.4	1.33357e+06		2933.84	132118	749.886	1283.07	6425.8	819.77	15431.4	1409.71	638285	86841.3	24596.6	1273.74	40.8581
22	Validation	RRMS	35.412	12.7577	45.0802	221.616	66.2851	3.36348	60.5475	43.7308	41.2384	16.1054	192.025	15.0296	99.1391	273.639								254.022	102.216	48.5241	417.037	14.4058	727.085	1390.35	20.9167	23.2537		130.456	1.81193e+06		1613.04	267490	1516.61	1700.81	24702.5	3355.81	18089.6	1868.66	535702	116778	15790.7	1383.34	41.5984
23	Validation	RRMS	23.6216	15.1335	56.4676	242.306	50.1536	2.69043	60.0446	35.1292	62.564	19.5388	138.118	22.3277	58.048	186.185								330.863	173.976	106.435	601.698	48.6447	1123.19	3094.2	25.3622	99.521		194.706	2.01355e+06		243.735	189154	1329.1	1333.5	12616.9	1219.21	13322.6	3698.53	491741	72929.7	38357.6	1379.02	54.587
27	Validation	RRMS	14.591	7.45487	27.7277	136.216	49.5607	3.72486	40.779	22.9623	50.0051	19.0426	91.5519	15.6724	33.8322	180.821								188.095	56.5475	31.5368	107.808	35.2515	179.572	1395.16	25.2094	48.3029		125.151	8.56165e+06		2747.04	119734	840.484	959.383	4893.28	552.346	8680.26	1268.97	409934	40417.9	21953.3	998.84	38.4465
28	Validation	RRMS	47.0319	25.1782	103.772	438.294	100.219	6.14895	124.306	57.4495	152.261	39.7429	180.909	40.5977	84.2351	304.777								325.587	90.5149	38.0925	208.482	25.6265	325.673	1866.48	24.4441	62.0579		149.374	9.47182e+06		4941.23	110398	475.321	815.771	6324.4	387.47	6882.57	1595.95	430817	26206.3	27725.1	1380.32	59.7419
32	Validation	RRMS	10.4617	12.1044	30.8643	129.153	62.3606	4.21133	64.2365	45.6932	98.2418	27.7356	169.271	34.3498	51.5563	281.149								268.004	83.1794	20.7671	89.3496	35.4706	132.763	1848.66	14.9581	45.0748		90.0169	3.58646e+06		10617.1	189407	667.753	1043.09	6209.04	637.519	10126.7	2509.33	626253	68712.5	54819	1203.08	51.8995
36	Validation	RRMS	58.078	6.15824	10.8512	29.9418	40.525	2.71887	10.0492	16.1614	20.0418	13.7734	97.0051	12.718	45.3352	230.024								206.38	32.4784	17.3364	77.9773	18.6034	144.558	998.015	17.3137	52.1292		115.815	7.16483e+06		2278.48	60003.9	413.341	918.732	7688.85	418.357	5506.59	566.66	303743	28970.9	7851.02	942.061	30.2041
38	Validation	RRMS	10.6875	6.37454	19.5408	80.2644	54.6103	3.35279	27.5049	21.5213	43.8066	20.177	101.473	12.6921	49.8	166.967								235.742	100.77	52.844	315.432	33.1237	529.746	1626.61	27.8924	46.7954		106.341	1.13712e+06		970.736	168125	1741.29	1485.39	13746.4	1315.46	26571.8	2692.1	726414	131759	46413.1	1258.61	72.1049
40	Validation	RRMS	14.215	18.8816	75.4842	317.882	86.5881	3.79991	77.6192	51.3427	94.6385	28.9577	214.253	39.0637	71.4725	407.901								353.962	107.575	45.3122	240.148	43.605	468.528	1908.03	13.6479	61.9584		118.967	1.73452e+06		1631.75	51393.6	876.229	1221.05	3599.08	690.042	6029.81	1125.68	183381	30672.3	17802.4	1743.93	54.4279
53	Validation	RRMS	12.8894	17.0386	55.6101	203.654	131.896	11.3917	60.9696	38.1553	80.427	38.2529	165.123	28.5637	71.2152	301.368								249.617	57.481	36.7492	225.796	31.5831	293.173	2013.91	23.7147	41.6227		94.616	1.37036e+06		2071.51	91159.8	406.288	626.033	6352.39	1050.13	13402.3	1227.19	375946	60468.5	18744.2	1235.08	35.0106
35	Validation	RRMS	12.1374	19.0404	117.853	533.147	122.664	4.12658	162.834	56.9065	134.929	58.2227	180.831	37.0605	56.0332	275.003								189.016	77.7306	47.0996	191.289	26.9534	399.092	1316.54	15.4978	57.9537		86.0783	2.02043e+06		649.931	92802.3	882.452	1277.25	5757.09	870.973	13208	1195.6	349137	66391.5	20044.2	1086.42	42.7453
41	Validation	RRMS	7.8853	8.63726	43.809	186.812	43.9208	3.6016	53.4671	36.9074	40.3518	13.8229	161.257	14.8374	52.9253	180.054								227.595	126.449	91.7751	560.496	51.3312	1339.24	3156.56	25.5338	56.5306		158.372	3.18822e+06		628.803	143660	1417.53	1425.43	8475.56	1390.87	15689.7	6804.01	306935	60509.9	81032.8	1205.87	69.2467
54	Validation	PMS	15.3623	21.2398	78.5806	366.47	117.164	13.4355	95.0083	56.2263	122.552	35.3285	167.816	44.9335	59.9421	340.949								208.721	68.9925	24.6666	100.997	20.9347	232.748	1610.11	22.5557	50.1098		78.7228	1.57169e+06		3593.47	60015	712.113	1009.59	6206.95	1181.54	14787.9	1506.09	273125	77125.2	30544.4	1056.41	43.3828
58	Validation	PMS	44.086	12.9525	48.5943	199.205	86.5013	10.3163	64.2417	44.6319	61.4713	23.3113	167.454	27.4157	72.8571	275.496								288.476	65.1562	34.126	172.856	20.741	375.996	1829.34	29.0598	51.922		126.132	1.53734e+06		5610.23	107971	460.902	838.466	7243.73	1370.21	16132.9	2323.52	397797	57147	38720.7	1078.74	69.5106
60	Validation	PMS	19.3647	10.5295	26.9525	96.2935	43.7639	25.7277	29.6259	27.9058	35.5091	12.523	130.914	20.866	53.0684	246.377								216.828	92.1812	35.0139	242.494	37.0536	450.164	1881.99	24.6677	37.2728		83.4805	1.43294e+06		3297.76	150388	1161.12	1120.86	16257.5	827.021	15628.5	7315.87	557115	57366.2	61525.4	1258.23	37.7555
61	Validation	PMS	16.844	19.7133	56.4864	213.938	64.594	7.50006	66.6562	53.4073	84.4586	20.8084	201.249	29.8164	75.1373	343.703								306.313	99.8137	32.8533	198.507	38.7	472.008	2054.73	35.5143	42.7407		119.747	1.21029e+06		1242.62	146555	678.332	1002.5	13962.2	1840.47	19682.5	1077.55	704664	93626.6	20615.6	1348.29	83.8607
62	Validation	PMS	35.766	9.66452	16.988	48.5716	19.9707	3.19674	22.8617	36.2047	14.2721	4.90159	150.13	10.887	61.2769	180.176								335.739	153.883	77.5054	500.878	45.8625	998.013	2765.61	19.4092	56.8417		136.97	2.10459e+06		718.019	271541	2127.83	1317.62	26126.4	1860.84	8287.82	4765.83	701425	56072.4	37095.9	1188.78	57.911
67	Validation	PMS	13.1358	17.4698	51.0533	200.735	68.236	10.3565	44.5855	33.7772	62.1426	21.531	100.605	23.3764	48.5849	227.164								246.32	60.9829	47.3224	154.612	26.9799	277.078	2057.83	41.979	35.6097		78.9673	1.77414e+06		2490.35	73564.5	709.351	1864.68	12587.4	2060.48	18575.3	4243.25	438288	74275.5	46607.2	1092.53	64.9061
74	Validation	PMS	14.7118	24.2815	146.105	565.73	84.503	7.82875	141.894	66.7563	107.828	25.1705	151.636	44.8851	142.015	221.464								244.74	106.98	78.8842	462.001	33.3232	865.443	3032.01	28.7033	55.6512		156.039	2.00682e+06		1372.49	61512.7	424.085	577.652	13704.4	597.932	11734.1	2213.07	290012	41359.7	24419.8	1481.1	60.3418
75	Validation	PMS	14.0606	18.1258	57.4598	223.312	102.769	11.6302	87.2163	59.5351	109.845	40.0176	196.148	40.1744	55.3253	295.285								230.412	88.5485	28.5355	145.946	32.977	279.439	1683.76	30.1126	39.1476		96.4721	2.93906e+06		8525.89	118873	1024.87	651.898	10574.5	698.406	18352.2	2016.54	422758	95083.5	26172.1	1244.89	43.7893
77	Validation	PMS	12.5695	13.7443	51.9421	192.323	96.8816	13.5517	61.474	28.7855	59.1392	24.9981	101.851	19.5738	45.2044	223.652								230.856	82.097	51.243	346.662	33.2175	899.856	1765.6	11.9486	63.3072		98.1391	1.27139e+06		586.058	112516	650.121	798.403	12653.8	832.058	11883.2	727.112	580161	72520	12774.8	872.198	38.2421
83	Validation	PMS	41.4878	15.3503	41.8593	142.514	44.1822	12.4638	44.3675	55.035	33.5869	9.63056	218.988	20.6478	85.1406	267.446								209.819	91.9262	43.5512	395.803	36.0616	842.263	1605.69	16.6741	28.7688		85.9527	1.0322e+06		831.178	237363	1698.1	1163.96	22474	1510.05	9137.36	2646.57	587892	63411.3	23291.6	1195.44	48.6566
89	Validation	PMS	25.03	25.7135	116.682	394.93	42.704	8.61468	91.5829	68.059	72.8259	15.9255	158.233	44.0203	84.44	248.592								236.32	87.9243	39.7645	218.893	36.3046	375.728	1863.79	51.6884	56.45		121.472	1.13873e+06		2665.83	188585	676.07	1729.67	19275.5	1956.19	22001.9	3412.71	817540	112184	56516.3	924.687	45.5892
102	Validation	PMS	24.9686	31.6831	152.588	515.85	108.752	13.3238	99.1949	59.3235	58.7397	18.8268	170.148	26.4304	50.7704	197.305								312.942	87.3155	16.1334	122.913	36.8855	225.935	1963.29	25.5288	31.309		98.5132	2.243e+06		5481.03	190025	1080.4	1222.63	8258.38	933.601	10686.7	2160.25	425025	93408.3	32086.4	1027.86	79.9649
30	Validation	PMS	12.2143	11.0983	34.4445	154.15	52.0147	5.83843	50.6412	41.7349	70.3455	18.8235	161.727	24.1852	60.4072	280.207								216.756	83.0852	42.5046	208.836	28.993	451.068	1750.56	33.6577	74.1341		150.363	9.23578e+06		772.857	134866	874.203	1248.8	8963.6	744.031	9324.78	1078.68	517208	51760.2	21797	1471.69	75.0683
39	Validation	PMS	27.8751	22.5292	92.0099	342.493	119.792	6.04414	94.0107	38.5698	120.084	34.6626	130.774	30.3577	53.6724	200.717								284.517	84.4319	36.3623	230.632	33.8772	480.317	2065.14	12.6456	49.1165		105.995	1.21217e+07		3008.62	97751.6	812.935	1299.66	7497.39	898.306	8271.68	1028.58	372518	38734.2	15481.8	1197.35	64.1309
44	Validation	PMS	20.3682	21.4703	67.8507	286.98	83.5284	8.38346	116.232	86.9752	117.276	31.7492	248.774	47.357	116.337	380.353								368.117	110.089	59.0398	265.078	51.3222	572.247	2500.45	31.6072	43.4967		91.1889	2.3355e+06		1872.13	91742.8	839.825	1016.95	7772.56	1337.01	13171.9	2068.37	333252	50596	24132.8	1577.47	65.2463
68	Validation	PMS	21.8565	32.1275	189.886	808.091	154.788	24.5206	232.036	90.5177	162.423	44.1717	213.104	43.1184	94.625	281.339								262.037	157.532	87.9977	626.874	61.4625	1789.41	2240.61	42.4025	68.2096		149.785	1.48812e+06		243.68	119016	1044.29	673.424	11317.5	817.319	11020.6	6752.49	358741	31105.6	66091.1	1440.35	52.3738
70	Validation	PMS	36.5058	9.96254	34.5592	135.879	66.5267	10.2542	35.0124	23.3624	41.6888	18.4639	110.386	17.0445	42.9381	181.21								242.041	69.5365	29.2087	185.36	34.3657	516.37	1888.27	13.813	39.637		80.8493	1.0697e+06		1435.98	111437	856.879	688.158	9923.24	1012.89	9735.06	4784.26	432227	48243.4	72197.9	1046.91	37.5321
3	Validation	PMS	9.79111	8.17365	35.6518	157.194	50.7859	5.31769	74.5491	52.773	84.1541	23.3441	212.756	27.4789	101.059	384.75								272.304	95.7049	29.0709	155.256	36.6564	364.921	2423.37	23.4984	56.7184		134.353	1.46116e+06		2388.26	139119	986.19	809.797	8810.94	1223.2	11151.5	2540.76	480235	49621.1	31161	1441.95	45.9679
[truncated: 184 more columns]

## Sheet: Supp.Table 3 ANOVA_Dis
Supplementary Table 3. One-way ANOVA of lipids significant by disease group in the discovery cohort, adjusted for age and sex (FDR-corrected, with post tests)
	Sum of squares				Degrees of freedom				F-value			P-value, q-value, multiple comparisons and group means
Lipid	Disease group	Age	Sex	Residuals	Group	Age	Sex	Residuals	Group	Age	Sex	Group (p-value)	FDR (q-value)	HC - OND	HC - MS	MS - OND	HC group mean (nM)	MS group mean (nM)	OND group mean (nM)	Age	FDR (q-value)	Sex	FDR (q-value)
AcCa(10:0)	0.265973	0.424834	0.00546082	13.4207	2	1	1	114	1.12963	3.60867	0.0463859	0.326743	0.39721	0.489797	0.996298	0.344587	200.852	264.499	226.382	0.0600058	0.150554	0.829861	0.947866
AcCa(10:1)	0.0674993	0.290544	0.0333822	8.779	2	1	1	114	0.438258	3.77286	0.433485	0.646242	0.695139	0.990632	0.693698	0.72829	136.963	161.838	167.34	0.0545569	0.147375	0.511611	0.947866
AcCa(10:2)	1.11385	0.367389	0.0754608	15.6261	2	1	1	114	4.06306	2.68029	0.550525	0.0197465	0.0321769	0.0242437	0.0425801	0.943738	19.4378	54.7946	41.8544	0.104355	0.230913	0.459629	0.947866
AcCa(14:0)	0.400256	0.417892	0.0438226	5.91611	2	1	1	114	3.85635	8.05255	0.844437	0.0239569	0.0380385	0.155418	0.0178787	0.603779	23.8206	38.4898	35.6791	0.00538016	0.0462955	0.360071	0.934317
AcCa(14:1)	0.134651	0.660814	0.00597423	10.7712	2	1	1	114	0.712561	6.99393	0.0632302	0.492558	0.547872	0.733367	0.957445	0.471746	46.828	58.3803	56.793	0.00933165	0.0497688	0.801914	0.947866
AcCa(16:0)	1.60034	0.430182	0.280921	7.76031	2	1	1	114	11.7546	6.31943	4.12677	2.28e-05	7.92e-05	0.00218174	1.54e-05	0.345869	168.555	389.062	319.308	0.0133382	0.0660557	0.0445355	0.370535
AcCa(16:1)	0.987091	0.978014	0.0195894	7.41433	2	1	1	114	7.58858	15.0376	0.301199	0.000805363	0.00186128	0.0206811	0.000537274	0.452908	28.5005	57.8586	54.2196	0.000176692	0.013004	0.584205	0.947866
AcCa(18:0)	1.20865	0.577464	0.206117	8.70609	2	1	1	114	7.91319	7.56147	2.69895	0.000605187	0.00146371	0.0353678	0.000344786	0.268389	57.8796	121.68	100.496	0.00693629	0.0462955	0.10317	0.592826
AcCa(18:1)	0.948144	0.730818	0.269805	7.02562	2	1	1	114	7.69244	11.8585	4.37794	0.000734876	0.00173698	0.0310805	0.000429952	0.327744	187.214	349.82	320.67	0.000803797	0.0139325	0.0386262	0.344099
AcCa(24:0)	1.32768	0.0864922	0.0361967	13.4688	2	1	1	114	5.61874	0.732072	0.30637	0.00470675	0.00923588	0.0442408	0.00350083	0.630105	19.0575	43.3809	40.7578	0.394007	0.561325	0.581	0.947866
AcCa(4:0)	0.77463	0.156664	0.0447682	10.111	2	1	1	114	4.36693	1.76636	0.504755	0.0148802	0.0247606	0.0121187	0.380916	0.159986	35.8608	52.1554	80.2381	0.186487	0.347222	0.478869	0.947866
AcCa(6:0)	0.322992	0.31702	0.000143965	7.85845	2	1	1	114	2.34277	4.59891	0.00208846	0.100671	0.136859	0.323164	0.0824455	0.729665	20.9272	36.101	33.1263	0.0341156	0.111182	0.96363	0.982524
AcCa(8:0)	0.0932875	0.380285	0.00487264	12.2246	2	1	1	114	0.434974	3.54632	0.0454395	0.648351	0.695139	0.999116	0.754354	0.676639	86.8619	124.173	133.471	0.062226	0.150554	0.831579	0.947866
C1P(d18:1/16:0)	0.40501	0.393604	0.777426	81.5657	2	1	1	114	0.28303	0.550119	1.08657	0.754025	0.792107	0.861608	0.992592	0.749307	145.006	112.435	93.1734	0.459795	0.629193	0.299439	0.929601
C1P(d18:1/24:0)	0.176099	0.224706	0.000218444	8.71363	2	1	1	114	1.15194	2.93982	0.00285789	0.319672	0.391129	0.732819	0.292139	0.693671	583.273	351.234	406.805	0.0891378	0.201529	0.95746	0.981042
C1P(d18:1/24:1)	0.770224	0.122647	0.147251	6.45693	2	1	1	114	6.79933	2.16539	2.59978	0.00162311	0.00355376	0.00503628	0.00263648	0.990068	930.811	482.866	494.794	0.143904	0.296357	0.109644	0.592826
CE(16:0)	0.402906	0.445775	1.10761	31.2732	2	1	1	114	0.734356	1.62498	4.03758	0.48207	0.539089	0.646176	0.458349	0.948317	568843	1.36417e+06	6.13997e+06	0.20499	0.374018	0.0468599	0.37488
CE(18:1)	3.54503	0.128654	1.14773	37.2104	2	1	1	114	5.43039	0.394151	3.51624	0.00558848	0.010763	0.00527282	0.0279189	0.733381	1.52006e+06	4.48666e+06	2.23489e+07	0.531381	0.684136	0.0633288	0.45422
CE(20:3)	3.99683	0.199875	1.8289	43.0863	2	1	1	114	5.28751	0.52884	4.83899	0.00636813	0.0119331	0.00546429	0.0357512	0.682158	2.88904e+06	9.04341e+06	1.03635e+08	0.468586	0.637032	0.0298408	0.310344
CE(20:4)	3.62469	0.392999	2.33252	39.3224	2	1	1	114	5.25419	1.13935	6.76225	0.00656535	0.0121928	0.0056898	0.0361848	0.687142	6.77918e+06	2.13864e+07	2.23439e+08	0.288045	0.468073	0.0105436	0.182755
CE(22:5)	1.14395	0.580282	1.63546	34.256	2	1	1	114	1.90346	1.93111	5.44261	0.153759	0.199887	0.149619	0.264086	0.91368	2.63519e+06	6.89764e+06	3.89137e+07	0.167345	0.328375	0.021405	0.261897
CE(22:6)	1.61718	0.619864	1.8585	38.6965	2	1	1	114	2.38211	1.82612	5.47515	0.0969388	0.132653	0.0941735	0.189801	0.894131	2.2118e+06	7.33349e+06	4.64812e+07	0.179262	0.342078	0.0210285	0.261897
Cer(d18:1/16:0)	0.35268	0.00335146	0.00133395	2.37142	2	1	1	114	8.47711	0.161113	0.0641261	0.000369629	0.000937596	0.000485997	0.00234108	0.805839	693.73	899.779	958.569	0.688885	0.809538	0.800546	0.947866
Cer(d18:1/18:0)	0.734002	0.00180278	0.00177986	3.35116	2	1	1	114	12.4847	0.0613269	0.0605473	1.25e-05	4.5e-05	7.76e-06	0.0520833	0.00870233	311.718	383.945	490.474	0.804856	0.88278	0.806076	0.947866
Cer(d18:1/20:0)	0.887396	0.0272475	0.0181027	6.09685	2	1	1	114	8.29634	0.509478	0.338487	0.000432714	0.00108439	0.000244033	0.0461275	0.121011	134.899	186.562	219.476	0.476824	0.639866	0.561853	0.947866
Cer(d18:1/22:0)	1.96381	6.26e-05	0.0249352	4.23271	2	1	1	114	26.4458	0.00168625	0.671583	3.67e-10	2.39e-09	1.08e-10	5.1e-06	0.0215098	395.073	689.912	821.615	0.967317	0.973257	0.41421	0.934317
Cer(d18:1/22:1)	0.41639	0.0712957	0.0403801	6.13093	2	1	1	114	3.87124	1.32569	0.750837	0.0236252	0.0378004	0.0176015	0.152927	0.517491	146.68	181.183	202.054	0.251982	0.431333	0.388031	0.934317
Cer(d18:1/24:0)	2.86673	0.0547878	0.0581619	4.94315	2	1	1	114	33.0566	1.26353	1.34134	4.76e-12	4.12e-11	1.54e-12	1e-07	0.025276	540.642	1076.09	1283.13	0.263345	0.438207	0.249218	0.863954
Cer(d18:1/24:1)	0.651659	0.0841963	0.000112593	2.5317	2	1	1	114	14.6718	3.79128	0.00506996	2.14e-06	8.72e-06	1.74e-06	0.000166509	0.349652	1869.24	2689.49	2942.96	0.0539797	0.147375	0.94336	0.981042
Cholesterol	0.0190767	0.00500875	0.000658813	1.14966	2	1	1	114	0.945818	0.496665	0.0653276	0.391388	0.44988	0.38388	0.866144	0.610865	1.45578e+07	1.52752e+07	1.60567e+07	0.482406	0.643209	0.798726	0.947866
DG(16:0/18:1)	0.644627	0.560931	1.12686	10.6804	2	1	1	114	3.4403	5.98724	12.0279	0.0354202	0.0545733	0.0981492	0.0333602	0.897688	208042	329569	325842	0.0159363	0.0723931	0.000740351	0.0307986
DG(18:0/18:1)	1.14252	0.340645	0.55972	10.2801	2	1	1	114	6.33488	3.77754	6.20693	0.0024616	0.00517184	0.0347241	0.00176087	0.548432	24165.5	42158.1	37564.6	0.0544099	0.147375	0.0141645	0.226633
DG(18:0/20:4)	0.769979	0.67146	0.458179	6.31393	2	1	1	114	6.9511	12.1234	8.27256	0.00141752	0.00317037	0.0124028	0.00124254	0.748298	42320	75263.9	67929.5	0.00070686	0.0139325	0.00480493	0.0999427
DG(18:0/22:6)	0.792747	0.609935	0.206166	13.5592	2	1	1	114	3.33253	5.12807	1.73336	0.0392128	0.0591033	0.146671	0.0322594	0.77672	6742.48	13106.6	11255.3	0.0254324	0.0928058	0.190624	0.777445
DG(18:1/18:1)	0.178323	0.95018	1.17116	9.9691	2	1	1	114	1.01959	10.8656	13.3927	0.364008	0.43265	0.755694	0.335365	0.726989	831731	1.07332e+06	1.03104e+06	0.0013064	0.0194094	0.000384156	0.0199761
DG(18:1/20:4)	1.20592	1.13498	0.709051	8.96042	2	1	1	114	7.67122	14.44	9.02098	0.000748747	0.00174988	0.0131804	0.000549468	0.572524	210582	461303	388074	0.000233894	0.013004	0.00328124	0.0853124
DG(18:1/22:6)	0.620736	1.43212	0.540384	13.578	2	1	1	114	2.60583	12.024	4.53702	0.0782367	0.109954	0.408004	0.0625571	0.532023	57173.3	108572	81640.5	0.000741759	0.0139325	0.0353195	0.344099
GM3(d34:1)	0.0610101	0.0024832	0.0388371	1.71768	2	1	1	114	2.02458	0.164806	2.57757	0.13677	0.181199	0.178058	0.934068	0.227045	3234.08	3426.25	3856.15	0.68553	0.809538	0.111155	0.592826
GM3(d36:1)	0.0381713	0.00820538	0.0162246	1.93526	2	1	1	114	1.12428	0.483354	0.955743	0.328462	0.39721	0.294598	0.659827	0.735644	1119.16	1219.54	1280.39	0.488322	0.646949	0.330332	0.934317
GM3(d38:1)	0.0812327	0.171707	0.0076423	3.54963	2	1	1	114	1.30444	5.51456	0.24544	0.275344	0.340902	0.243984	0.539001	0.785113	351.082	407.128	442.554	0.0205818	0.0823274	0.621258	0.947866
GM3(d40:1)	0.278396	0.0253967	0.0126345	3.18628	2	1	1	114	4.98028	0.908654	0.452043	0.0084414	0.0152679	0.00571999	0.14318	0.295304	502.319	634.769	695.174	0.342489	0.50884	0.502727	0.947866
GM3(d41:1)	0.306853	0.141398	0.00508513	4.47057	2	1	1	114	3.91239	3.60567	0.129671	0.0227324	0.0366538	0.0165053	0.190899	0.42419	191.928	248.1	279.481	0.0601108	0.150554	0.719439	0.947866
GM3(d42:1)	0.384878	6.47e-05	0.0300753	4.5058	2	1	1	114	4.86884	0.00163795	0.760928	0.0093533	0.0164872	0.0075281	0.340028	0.130858	253.787	315.436	369.259	0.967788	0.973257	0.384872	0.934317
GM3(d42:2)	0.0947617	0.0759919	0.000980074	2.53874	2	1	1	114	2.1276	3.41236	0.0440094	0.123829	0.165106	0.107279	0.585067	0.435764	1216.84	1390.66	1497.76	0.0673029	0.160908	0.834211	0.947866
Hex2Cer(d18:1/16:0)	0.080701	0.0040032	0.00905898	1.54136	2	1	1	114	2.98435	0.296079	0.670007	0.0545387	0.079329	0.0437689	0.210024	0.648489	3741.91	4222.66	4458.67	0.587414	0.72677	0.414757	0.934317
Hex2Cer(d18:1/18:0)	0.116215	0.0186505	0.0378075	2.25987	2	1	1	114	2.93126	0.940833	1.90721	0.0573618	0.082205	0.0471855	0.196509	0.696081	109.322	130.14	140.706	0.334117	0.499974	0.169974	0.730996
Hex2Cer(d18:1/20:0)	0.0969445	0.0464423	0.0239987	5.51598	2	1	1	114	1.00179	0.959834	0.495986	0.370432	0.43531	0.750976	0.340672	0.739474	51.6515	64.5046	63.1896	0.329303	0.498923	0.482705	0.947866
Hex2Cer(d18:1/22:0)	0.278765	0.00542797	0.0359073	8.93053	2	1	1	114	1.77925	0.0692891	0.458363	0.17342	0.224045	0.548431	0.147886	0.641217	216.008	305.572	264.759	0.79285	0.881886	0.499761	0.947866
Hex2Cer(d18:1/22:1)	0.220514	0.00427813	0.0206903	4.02815	2	1	1	114	3.12036	0.121075	0.585554	0.0479334	0.0702123	0.0517848	0.0962388	0.926336	71.306	91.013	94.8826	0.728513	0.832587	0.445725	0.947866
Hex2Cer(d18:1/24:0)	0.207589	0.00200803	0.149117	12.4389	2	1	1	114	0.95126	0.0184033	1.36663	0.389298	0.44988	0.665883	0.354379	0.845253	163.196	216.716	194.851	0.89233	0.924573	0.24483	0.863128
Hex2Cer(d18:1/24:1)	0.0432242	0.0225146	0.0372807	2.92622	2	1	1	114	0.841967	0.877126	1.45239	0.433524	0.487421	0.876598	0.424777	0.681484	991.148	1100.91	1039.9	0.35097	0.514097	0.230641	0.841663
HexCer(d18:1/16:0(2OH))	0.00888549	0.00735322	0.00352187	13.4773	2	1	1	114	0.0375798	0.0621986	0.0297904	0.963129	0.970531	0.960114	0.979009	0.995291	412.353	457.951	454.582	0.803503	0.88278	0.863273	0.947866
HexCer(d18:1/16:0)	0.273801	0.0116093	0.00289001	2.13923	2	1	1	114	7.29546	0.618661	0.154009	0.00104374	0.00235975	0.00206997	0.00286931	0.974723	1724.7	2278.77	2343.58	0.433177	0.604704	0.695466	0.947866
HexCer(d18:1/18:0(2OH))	0.328425	0.111558	0.0173526	19.7978	2	1	1	114	0.945572	0.642375	0.0999201	0.391482	0.44988	0.389261	0.881333	0.595523	46.0919	55.2578	65.4591	0.424519	0.600681	0.752504	0.947866
HexCer(d18:1/18:0)	0.230599	0.00145053	0.130582	2.87375	2	1	1	114	4.57388	0.0575418	5.18013	0.0122819	0.0211127	0.0148212	0.651006	0.0656527	138.326	156.235	193.168	0.810855	0.883025	0.0247143	0.285587
HexCer(d18:1/20:0(2OH))	0.0794991	0.357679	0.451402	33.5789	2	1	1	114	0.134949	1.21431	1.53251	0.8739	0.895424	0.987675	0.950292	0.866368	10.1047	11.6177	15.3854	0.2728	0.446791	0.21828	0.841663
HexCer(d18:1/20:0)	0.052361	0.00210896	0.051862	3.13271	2	1	1	114	0.952713	0.0767455	1.88727	0.388742	0.44988	0.384369	0.874524	0.599294	106.481	114.53	128.544	0.782259	0.881886	0.172206	0.730996
HexCer(d18:1/22:0(2OH))	0.179008	0.14742	0.00618509	12.0497	2	1	1	114	0.846785	1.39472	0.0585163	0.43147	0.487421	0.640195	0.400939	0.91141	33.9032	40.7448	42.9084	0.240068	0.419614	0.809291	0.947866
HexCer(d18:1/22:0)	0.0302906	0.0125766	0.000105916	3.92209	2	1	1	114	0.440215	0.365553	0.00307858	0.644988	0.695139	0.676436	0.678421	0.999524	723.221	805.491	832.035	0.54664	0.684946	0.955849	0.981042
HexCer(d18:1/22:1(2OH))	0.387928	0.00223464	0.0202064	7.03485	2	1	1	114	3.1432	0.0362125	0.327446	0.0469068	0.0691959	0.037117	0.197334	0.625438	35.7452	46.068	50.8478	0.849416	0.910714	0.568294	0.947866
HexCer(d18:1/22:1)	0.572978	0.0399474	0.0357376	3.45054	2	1	1	114	9.4651	1.31979	1.18071	0.000157408	0.000448506	0.000120116	0.149468	0.0171973	64.7353	80.7903	104.958	0.253034	0.431333	0.279504	0.904026
HexCer(d18:1/24:0(2OH))	0.176296	0.0896439	0.00949682	9.4188	2	1	1	114	1.06689	1.085	0.114944	0.347486	0.415386	0.317966	0.56481	0.859653	26.2355	30.0626	34.1294	0.299786	0.474029	0.735208	0.947866
HexCer(d18:1/24:0)	0.280258	0.021573	0.0369045	4.22646	2	1	1	114	3.77968	0.581887	0.995423	0.0257417	0.0402578	0.0295521	0.0564861	0.928303	470.023	612.577	642.615	0.447149	0.620047	0.320534	0.934317
HexCer(d18:1/24:1(2OH))	0.0453171	0.740457	0.111732	6.20974	2	1	1	114	0.415971	13.5935	2.05121	0.660696	0.704743	0.994343	0.714705	0.731074	91.8302	105.518	111.605	0.000349122	0.0134269	0.154822	0.707564
HexCer(d18:1/24:1)	0.0920674	0.00058446	0.00411162	3.53456	2	1	1	114	1.48472	0.0188506	0.132612	0.230912	0.292864	0.27744	0.268846	0.999633	1323.87	1573.27	1616.8	0.891038	0.924573	0.716413	0.947866
LPC(16:0)	0.880565	0.0688946	0.0276038	4.45616	2	1	1	114	11.2635	1.7625	0.706175	3.44e-05	0.000113456	0.00377409	2.02e-05	0.299548	167696	299510	264445	0.186966	0.347222	0.402475	0.934317
LPC(16:1)	1.36194	0.320768	2.59e-05	6.87481	2	1	1	114	11.292	5.31906	0.000428803	3.36e-05	0.000112577	0.00373974	1.72e-05	0.298978	2565.22	5372.57	5093.33	0.0229005	0.0898738	0.983515	0.985743
LPC(18:0)	0.980668	0.183277	0.0110411	7.10568	2	1	1	114	7.86667	2.9404	0.177138	0.000630426	0.00150723	0.0926112	0.000393373	0.119372	63889.7	122554	102524	0.0891065	0.201529	0.674637	0.947866
LPC(18:1)	0.908796	0.215446	0.00517801	6.41444	2	1	1	114	8.07575	3.82899	0.0920256	0.000524777	0.00128416	0.0835205	0.000326827	0.117532	37110.8	68182.5	57028.1	0.0528185	0.147375	0.762171	0.947866
LPC(18:2)	0.716617	0.00495892	0.00348879	7.97012	2	1	1	114	5.12504	0.0709295	0.0499016	0.00739039	0.0134842	0.556787	0.00830057	0.0756546	86356.5	151064	117686	0.790469	0.881886	0.823634	0.947866
LPC(20:3)	1.42627	0.0754696	0.00950849	8.96189	2	1	1	114	9.07144	0.960014	0.120953	0.000220841	0.000590156	0.0213067	0.000143019	0.229417	6257.16	13481.1	12029.9	0.329258	0.498923	0.728644	0.947866
LPC(20:4)	0.824257	0.339539	0.0365079	5.16276	2	1	1	114	9.10029	7.49743	0.806138	0.000215414	0.000589553	0.0536306	0.000122247	0.102985	22395.5	40898.3	34388.4	0.00717117	0.0462955	0.371157	0.934317
LPC(22:4)	1.51901	0.0708525	0.0184996	6.57519	2	1	1	114	13.1682	1.22843	0.320745	7.16e-06	2.81e-05	0.000505969	6.21e-06	0.477355	657.678	1387.67	1240.2	0.270045	0.445788	0.572274	0.947866
LPC(22:5)	1.02506	0.347232	0.163046	6.6655	2	1	1	114	8.76582	5.93872	2.78858	0.000287643	0.000747873	0.0723441	0.000169794	0.0927397	1442.61	2756.4	2156.44	0.016358	0.0723931	0.0976818	0.592826
LPC(22:6)	0.152594	0.382183	0.00257744	5.98204	2	1	1	114	1.454	7.28328	0.0491184	0.237934	0.298544	0.812147	0.23393	0.50305	4177.36	5714.65	5280.7	0.00801848	0.0462955	0.825001	0.947866
LPE(16:0)	2.20946	0.0944796	0.0235321	10.0908	2	1	1	114	12.4806	1.06738	0.265852	1.25e-05	4.5e-05	0.000103072	2.58e-05	0.968801	2828.62	6982.06	7477.9	0.303726	0.475	0.607126	0.947866
LPE(16:1)	2.93146	0.126441	0.00225976	13.1907	2	1	1	114	12.6675	1.09276	0.01953	1.08e-05	4e-05	0.000337701	1.08e-05	0.673804	122.27	366.782	402.169	0.298072	0.474029	0.889104	0.958206
LPE(18:0)	1.88245	0.181847	0.0048775	8.92899	2	1	1	114	12.017	2.32172	0.0622731	1.84e-05	6.48e-05	0.000222579	2.85e-05	0.881288	4530.11	9936.69	9954.41	0.130349	0.273864	0.803388	0.947866
LPE(18:1)	1.00223	0.0178474	0.00527218	9.05992	2	1	1	114	6.30545	0.224572	0.0663393	0.00252769	0.00525761	0.0268348	0.00189941	0.641475	3293.8	6250.91	5817.28	0.636485	0.765253	0.797208	0.947866
LPE(18:2)	0.577318	0.0185524	0.0212077	8.70489	2	1	1	114	3.78031	0.242964	0.277738	0.0257265	0.0402578	0.158653	0.019269	0.616054	5081.6	8508.71	8166.28	0.623022	0.753421	0.599212	0.947866
LPE(20:3)	0.668646	0.00307004	0.0229892	7.31445	2	1	1	114	5.21062	0.0478484	0.358301	0.00683265	0.0125769	0.0708094	0.00485025	0.560124	371.595	650.863	624.201	0.827242	0.891535	0.550639	0.947866
LPE(20:4)	0.248824	0.0724369	0.000110231	4.13227	2	1	1	114	3.43225	1.99837	0.00304104	0.0356901	0.0545849	0.509381	0.031352	0.25735	3674.48	5131.16	4513.19	0.160193	0.320386	0.956119	0.981042
LPE(22:4)	0.437231	0.000468528	0.00467393	5.29808	2	1	1	114	4.70401	0.0100814	0.10057	0.0108894	0.0190336	0.0605114	0.00888785	0.746038	235.053	348.553	337.269	0.920198	0.942863	0.751727	0.947866
LPE(22:5)	0.396211	0.0773322	0.0343334	4.89509	2	1	1	114	4.61361	1.80096	0.799579	0.0118385	0.0205201	0.473597	0.0110904	0.133461	443.515	656.424	548.482	0.182263	0.344642	0.373103	0.934317
LPE(22:6)	0.014775	0.184515	0.0566055	4.50757	2	1	1	114	0.186835	4.66652	1.4316	0.829834	0.867364	0.989952	0.843506	0.887933	1743.23	1994.08	1958.24	0.0328498	0.111182	0.233986	0.841663
LPS(16:0)	8.49872	0.346571	0.125072	36.3123	2	1	1	114	13.3406	1.08804	0.392655	6.22e-06	2.49e-05	0.0111184	2.81e-06	0.0485048	66.521	560.915	292.286	0.299114	0.474029	0.53216	0.947866
LPS(18:0)	4.16277	0.110386	0.000888991	24.2695	2	1	1	114	9.7768	0.518514	0.00417583	0.000120561	0.000348286	0.0023298	0.000105571	0.679759	204.678	349.138	277.285	0.47295	0.63879	0.948589	0.981042
LPS(18:1)	6.90639	0.736889	0.00804768	26.4672	2	1	1	114	14.8737	3.17394	0.0346631	1.82e-06	7.64e-06	0.00184944	7.6e-07	0.103314	156.617	659.719	352.932	0.0774843	0.181087	0.852634	0.947866
LPS(18:2)	9.00695	0.412168	0.115583	46.6748	2	1	1	114	10.9994	1.00669	0.282304	4.29e-05	0.000135079	0.0204872	2.35e-05	0.0919432	64.2663	454.272	221.138	0.317822	0.489681	0.596229	0.947866
LPS(20:3)	10.9244	0.333664	0.881187	98.9313	2	1	1	114	6.29414	0.384486	1.0154	0.00255356	0.00525881	0.942416	0.00911419	0.0100731	9.95412	35.5546	21.4395	0.536449	0.684136	0.315746	0.934317
LPS(20:4)	5.01977	0.651057	0.0477046	28.9424	2	1	1	114	9.88608	2.56442	0.187902	0.000109833	0.00032636	0.0101741	6.45e-05	0.273445	59.5484	164.245	102.475	0.11206	0.245352	0.665488	0.947866
LPS(22:6)	15.408	2.58707	0.354371	160.039	2	1	1	114	5.48773	1.84283	0.252427	0.00530353	0.0103097	0.0842928	0.0035084	0.439596	6.1078	28.2857	15.3567	0.1773	0.341468	0.61634	0.947866
OH-Chol	8.68841	0.626781	0.192277	54.608	2	1	1	114	9.06899	1.30847	0.401399	0.000221309	0.000590156	0.0222225	0.000123218	0.222371	6.53268e+06	4.51897e+07	3.60244e+07	0.255067	0.431333	0.527637	0.947866
PA(18:1/20:4)	1.19814	0.479744	1.20925	23.2167	2	1	1	114	2.94158	2.35566	5.93773	0.0568018	0.082047	0.0486593	0.51825	0.289825	110030	71045.9	63138.3	0.1276	0.270823	0.0163668	0.243163
PC(32:0)	3.25999	0.321437	0.00174565	6.33461	2	1	1	114	29.334	5.7847	0.0314154	5.28e-11	3.66e-10	1.29e-11	1.45e-06	0.0163348	4.79042e+06	2.68745e+06	1.82129e+06	0.0177756	0.0770277	0.859631	0.947866
PC(34:0)	2.64623	0.517761	0.00872022	8.54144	2	1	1	114	17.6592	6.91039	0.116386	2.09e-07	1.01e-06	1.05e-07	0.00543103	0.00440354	1.068e+06	728193	483983	0.009751	0.0507052	0.733616	0.947866
PC(34:1)	5.35365	0.324485	0.000658351	8.09161	2	1	1	114	37.7129	4.57156	0.00927529	2.69e-13	6.21e-12	9.17e-13	8.26e-10	0.110507	8.27428e+07	3.66955e+07	2.43902e+07	0.0346423	0.111182	0.923445	0.97985
PC(34:2)	5.22873	0.117424	0.00489525	7.07981	2	1	1	114	42.0969	1.89078	0.0788239	2.04e-14	1.06e-12	1.29e-14	2.69e-10	0.0411278	1.86586e+08	8.36496e+07	5.42629e+07	0.17181	0.333986	0.779406	0.947866
PC(36:0)	1.47098	0.0747317	0.0828003	11.288	2	1	1	114	7.42793	0.754735	0.836221	0.000928196	0.00212159	0.000604375	0.0402926	0.221484	381681	256778	197397	0.386807	0.558606	0.36241	0.934317
PC(36:1)	6.76449	0.500511	0.00530735	10.2022	2	1	1	114	37.7934	5.59273	0.0593045	2.56e-13	6.21e-12	6.2e-14	6.81e-09	0.0325546	1.61431e+07	6.64977e+06	4.31933e+06	0.019725	0.0820559	0.808036	0.947866
PC(36:2)	6.62389	0.218041	0.0161371	8.73566	2	1	1	114	43.2207	2.84542	0.210588	1.07e-14	7.43e-13	1.44e-15	1.24e-09	0.0163098	1.2992e+08	5.39043e+07	3.34142e+07	0.0943691	0.211062	0.647181	0.947866
PC(36:3)	5.39133	0.298498	4.35e-05	8.28319	2	1	1	114	37.0999	4.10818	0.000598697	3.89e-13	7.36e-12	2.35e-13	5.96e-09	0.0431331	9.39353e+07	4.21869e+07	2.79392e+07	0.0450097	0.131859	0.980522	0.985743
PC(36:4)	5.53961	0.446869	0.0352603	9.17635	2	1	1	114	34.41	5.55156	0.438048	2.03e-12	2.23e-11	1.71e-12	4.03e-09	0.138036	8.96327e+07	3.86663e+07	2.57441e+07	0.0201715	0.0822679	0.509402	0.947866
PC(36:5)	9.0499	1.1027	0.0521359	16.2365	2	1	1	114	31.7706	7.74229	0.366058	1.08e-11	8.99e-11	1.37e-12	4.59e-07	0.013439	5.75577e+06	2.61114e+06	1.45723e+06	0.00631513	0.0462955	0.546364	0.947866
PC(38:4)	6.28468	0.63143	0.0234083	9.95305	2	1	1	114	35.9916	7.23226	0.268113	7.65e-13	1.15e-11	3.09e-13	3.56e-09	0.0835089	5.37989e+07	2.16295e+07	1.421e+07	0.00823526	0.0462955	0.605604	0.947866
PC(38:5)	6.15168	0.885167	0.0458686	7.89937	2	1	1	114	44.3891	12.7743	0.661953	5.54e-15	6.13e-13	1.55e-15	9.47e-11	0.0413164	1.82798e+07	7.11728e+06	4.73793e+06	0.000516419	0.0134269	0.417567	0.934317
PC(38:6)	10.3992	0.565083	0.0117941	15.8718	2	1	1	114	37.3464	4.05874	0.0847117	3.35e-13	6.98e-12	1.7e-12	9.95e-11	0.662786	2.7064e+07	9.42711e+06	6.18686e+06	0.046297	0.133747	0.77154	0.947866
PC(38:7)	7.60622	0.558695	0.0295398	10.4294	2	1	1	114	41.5706	6.10691	0.32289	2.76e-14	1.15e-12	5.74e-14	2.54e-11	0.292706	118852	46226.5	30446.7	0.0149442	0.0706452	0.570993	0.947866
PC(40:6)	7.34913	0.826645	0.00789902	12.2271	2	1	1	114	34.2601	7.70729	0.0736471	2.23e-12	2.32e-11	3.42e-12	1.4e-09	0.372517	8.71874e+06	3.4482e+06	2.42776e+06	0.00643068	0.0462955	0.78659	0.947866
PC(40:7)	10.122	1.28324	0.0832353	13.0303	2	1	1	114	44.2781	11.2268	0.728214	5.89e-15	6.13e-13	1.64e-14	1.36e-12	0.613191	1.7425e+06	531691	407631	0.00109398	0.0175036	0.395252	0.934317
PC(42:10)	7.93098	1.39141	0.0187016	11.0939	2	1	1	114	40.749	14.298	0.192175	4.45e-14	1.54e-12	2.66e-15	8.74e-08	0.0010978	70722.9	32282.8	17454.9	0.000250077	0.013004	0.661942	0.947866
PC(44:12)	3.96975	0.532176	0.0365074	13.2706	2	1	1	114	17.0509	4.57162	0.313615	3.32e-07	1.54e-06	2.31e-07	7.39e-05	0.225238	1776.88	1019.35	845.216	0.034641	0.111182	0.576569	0.947866
PE(16:0/16:0)	1.19965	0.826944	0.0409397	12.7494	2	1	1	114	5.36336	7.39418	0.366065	0.00594132	0.0113376	0.0347344	0.990691	0.00843544	2834.56	3877.66	2445.95	0.00756745	0.0462955	0.54636	0.947866
PE(16:0/18:1)	2.05719	0.287015	0.00821676	13.8142	2	1	1	114	8.48831	2.36855	0.0678076	0.000366041	0.000937596	0.00023806	0.010108	0.364351	124493	87118.2	58994.4	0.126573	0.270823	0.795026	0.947866
PE(16:0/20:4)	2.9648	0.603663	0.0755589	13.0227	2	1	1	114	12.9769	5.28444	0.66144	8.36e-06	3.22e-05	6.74e-06	0.000791103	0.267177	176321	112444	70876.2	0.0233389	0.089898	0.417747	0.934317
PE(16:0/22:5)	2.6934	0.580928	0.115024	18.6205	2	1	1	114	8.2449	3.55661	0.704209	0.000452599	0.00112072	0.000467326	0.00449973	0.654495	6868.15	4956.79	3095.32	0.0618538	0.150554	0.403129	0.934317
PE(16:0/22:6)	3.89953	1.15809	0.182842	14.6044	2	1	1	114	15.2196	9.0399	1.42724	1.39e-06	6e-06	1.56e-06	7.11e-05	0.449889	48890.3	29081	19139.5	0.00324997	0.0355643	0.234695	0.841663
PE(16:1/18:1)	2.08489	0.537554	0.00334515	13.1949	2	1	1	114	9.00645	4.64432	0.0289011	0.000233585	0.000615008	0.000141749	0.0277474	0.127516	5467.11	3750.35	2745.12	0.0332599	0.111182	0.865309	0.947866
PE(16:1/20:4)	1.86809	1.19493	0.00918194	18.5308	2	1	1	114	5.74617	7.35112	0.0564865	0.00419173	0.00830362	0.00324354	0.0369373	0.550953	3072.03	2319.7	1835.3	0.00773938	0.0462955	0.812565	0.947866
PE(18:0/18:1)	4.20122	0.223501	0.0550993	12.0779	2	1	1	114	19.8271	2.10957	0.520069	4.08e-08	2.18e-07	1.28e-08	0.000124682	0.0424422	165258	87542.5	51740.6	0.149127	0.304102	0.472289	0.947866
PE(18:0/20:1)	3.48291	0.856735	0.0119885	44.3358	2	1	1	114	4.47778	2.20291	0.0308258	0.0134255	0.0228893	0.00943604	0.164049	0.350023	1409.98	1001.16	618.588	0.14051	0.292261	0.860941	0.947866
PE(18:0/20:4)	3.38032	0.821678	8e-05	10.4784	2	1	1	114	18.3881	8.93946	0.000869862	1.2e-07	6.08e-07	8.27e-08	0.000102839	0.105778	560790	335615	203973	0.00341965	0.0355643	0.976523	0.985743
PE(18:0/22:4)	1.63816	0.456044	0.0281056	14.1396	2	1	1	114	6.6038	3.67685	0.226601	0.00193344	0.00418912	0.00119564	0.106471	0.149187	18463.3	15968.9	9162.08	0.0576752	0.150554	0.634967	0.947866
PE(18:0/22:6)	3.36582	1.40574	0.0212628	12.9072	2	1	1	114	14.8639	12.4158	0.187799	1.84e-06	7.64e-06	1.47e-06	0.000117031	0.411166	31888.3	20427.6	13075	0.000613685	0.0139325	0.665574	0.947866
PE(18:1/18:1)	5.73225	0.170781	0.0108153	13.9397	2	1	1	114	23.4395	1.39666	0.0884489	2.97e-09	1.77e-08	1.54e-09	2e-05	0.0301987	216915	92753.2	56039.7	0.239742	0.419614	0.7667	0.947866
PE(18:1/18:2)	4.35154	0.193223	0.0327038	14.9606	2	1	1	114	16.5794	1.47237	0.249204	4.78e-07	2.16e-06	2.3e-07	0.000244439	0.115857	128171	63660.8	41766	0.227481	0.40441	0.618598	0.947866
PE(18:1/20:4)	4.38588	1.15035	0.0285676	10.2416	2	1	1	114	24.4099	12.8047	0.317989	1.5e-09	9.18e-09	5.93e-10	3.42e-06	0.0834546	70409.7	32726.2	21979.9	0.000508946	0.0134269	0.573926	0.947866
PE(18:1/22:6)	5.17557	2.25387	0.135856	13.5255	2	1	1	114	21.8112	18.9968	1.14507	9.54e-09	5.22e-08	5.75e-09	3.03e-06	0.255768	8660.51	4128.89	2837.71	2.88e-05	0.00599316	0.286845	0.904026
PEP(34:1)	5.23331	0.372698	0.0965534	9.61301	2	1	1	114	31.0307	4.4198	1.14502	1.74e-11	1.34e-10	8.06e-12	0.000726872	2.01e-05	1577.96	939.262	497.19	0.0377254	0.117118	0.286854	0.904026
PEP(36:1)	4.09183	0.514162	0.00521679	8.03503	2	1	1	114	29.0272	7.29486	0.0740152	6.47e-11	4.34e-10	4.69e-11	0.00111816	4.2e-05	1355.07	883.455	478.347	0.0079701	0.0462955	0.78607	0.947866
PEP(36:2)	5.45332	0.309831	0.00276648	9.96151	2	1	1	114	31.204	3.54571	0.0316597	1.56e-11	1.24e-10	3.4e-12	0.00100351	1.43e-05	7754.26	4806.73	2565.81	0.0622481	0.150554	0.859092	0.947866
PEP(36:4)	6.11713	0.620319	0.135168	10.5347	2	1	1	114	33.0978	6.7127	1.4627	4.64e-12	4.12e-11	5.68e-13	0.000185103	2.82e-05	13152.7	7530.1	3583.24	0.0108234	0.0549088	0.229002	0.841663
PEP(38:1)	3.73367	0.629503	0.000860357	6.97653	2	1	1	114	30.5051	10.2864	0.0140587	2.45e-11	1.76e-10	3.78e-11	0.00114115	1.61e-05	2030.75	1326.75	720.277	0.00173973	0.0237647	0.905825	0.966214
PEP(38:4)	5.53672	0.653771	0.103383	9.14255	2	1	1	114	34.5191	8.15198	1.2891	1.9e-12	2.2e-11	2.35e-13	0.000180273	1.34e-05	22872.2	13359.2	6316.97	0.00511184	0.0462955	0.258595	0.881765
PEP(38:5)	6.06241	0.784714	0.0376423	8.888	2	1	1	114	38.8791	10.065	0.482811	1.34e-13	3.98e-12	8.42e-14	2.2e-05	1.24e-05	21886.8	12211.9	5891.97	0.00194231	0.0237647	0.488566	0.947866
PEP(38:6)	5.02351	0.657249	0.0098816	9.29459	2	1	1	114	30.8072	8.06129	0.1212	2.01e-11	1.49e-10	5.7e-12	0.000267421	7.39e-05	15038.4	9740.41	4748.6	0.00535598	0.0462955	0.728379	0.947866
PEP(40:4)	5.78927	0.507866	0.0284099	9.474	2	1	1	114	34.831	6.11112	0.341855	1.56e-12	1.91e-11	2.15e-13	6e-05	3.54e-05	15192.9	8351.59	4125.85	0.0149105	0.0706452	0.559916	0.947866
PEP(40:6)	5.57507	0.768864	0.00423109	8.66361	2	1	1	114	36.6797	10.1171	0.0556747	5.02e-13	8.71e-12	6.53e-14	1.14e-06	0.000637188	7675.05	4187.22	2261.58	0.00189254	0.0237647	0.813891	0.947866
PEP(40:7)	5.36112	0.960764	0.00043172	8.56446	2	1	1	114	35.6804	12.7886	0.00574655	9.26e-13	1.28e-11	1.5e-13	1.54e-05	9.65e-05	12123.5	7000.81	3595.79	0.000512898	0.0134269	0.939706	0.981042
PG(16:0/18:1)	0.950414	0.80837	0.295467	12.2067	2	1	1	114	4.43801	7.54945	2.75939	0.01393	0.0235235	0.234534	0.588461	0.0102275	1210.55	1778.84	1150.2	0.00697977	0.0462955	0.0994328	0.592826
PG(18:0/18:0)	2.28042	0.573611	0.00717106	11.6545	2	1	1	114	11.1531	5.61085	0.0701447	3.77e-05	0.000122482	2.54e-05	0.081202	0.0120791	346.35	284.284	158.604	0.0195317	0.0820559	0.791605	0.947866
PG(18:0/18:1)	2.78023	1.41891	0.237198	27.0926	2	1	1	114	5.84932	5.97048	0.998082	0.00381709	0.00763418	0.897084	0.0103061	0.0167219	496.845	1729.12	1016.42	0.0160807	0.0723931	0.319891	0.934317
PG(18:0/18:2)	1.31075	0.67304	0.0100227	25.5423	2	1	1	114	2.92505	3.0039	0.0447333	0.0577016	0.082205	0.842321	0.280451	0.0539568	635.964	1391.01	870.37	0.0857681	0.19822	0.832873	0.947866
PG(18:0/20:4)	0.968503	0.676214	0.00395985	16.882	2	1	1	114	3.27003	4.5663	0.0267399	0.0415994	0.0622495	0.0623912	0.886274	0.0962525	270.919	321.631	224.145	0.0347444	0.111182	0.870396	0.947866
PGPC(16:0)	4.98933	0.364339	0.053433	8.08133	2	1	1	114	35.1912	5.13958	0.753758	1.25e-12	1.63e-11	1.5e-13	3.19e-06	0.000900283	938.712	460.798	292.918	0.0252717	0.0928058	0.387113	0.934317
PGPC(18:0)	3.64472	0.210497	0.00136656	5.77582	2	1	1	114	35.9687	4.15467	0.0269724	7.76e-13	1.15e-11	1.78e-13	8.88e-08	0.0143478	1496.64	757.067	523.519	0.0438339	0.130249	0.869839	0.947866
PI(16:0/16:0)	1.97928	0.138586	0.311338	11.435	2	1	1	114	9.86608	1.38162	3.10385	0.000111721	0.000327294	0.000378732	0.000329055	0.996506	166.04	358.687	425.347	0.242275	0.419943	0.0807882	0.560131
PI(16:0/18:1)	0.12915	0.0501185	0.0878604	4.46531	2	1	1	114	1.6486	1.27953	2.24309	0.19687	0.25122	0.432105	0.171141	0.822358	2469.56	3172.11	3051.9	0.26036	0.436733	0.136976	0.67836
PI(16:0/20:4)	0.214509	0.0239928	0.025429	4.34135	2	1	1	114	2.8164	0.630028	0.667742	0.0639897	0.0905432	0.164268	0.0577493	0.878821	1181.92	1694.39	1572.05	0.428994	0.602911	0.415544	0.934317
PI(16:1/18:1)	0.140353	0.393802	0.393891	9.01289	2	1	1	114	0.887633	4.98103	4.98214	0.414454	0.471074	0.681505	0.379577	0.857279	195.412	275.841	296.706	0.0275818	0.0989141	0.0275648	0.301762
PI(18:0/16:0)	0.30165	0.019893	0.0726952	5.37705	2	1	1	114	3.19767	0.421756	1.54123	0.0445476	0.066185	0.226995	0.0342418	0.628276	253.933	363.324	343.683	0.517368	0.681092	0.216984	0.841663
PI(18:0/18:1)	0.0832027	0.0289704	0.101886	4.42436	2	1	1	114	1.07192	0.746463	2.62523	0.345776	0.415386	0.688807	0.31231	0.771405	2059.47	2580.73	2457.13	0.389413	0.558606	0.10794	0.592826
PI(18:0/20:3)	0.233147	0.0115876	0.0171775	3.27318	2	1	1	114	4.06009	0.40358	0.598266	0.0198012	0.0321769	0.0297518	0.0335901	0.990611	1845.14	2426.35	2542.91	0.526519	0.684136	0.440841	0.947866
PI(18:0/20:4)	0.0614575	0.0932187	0.00126915	1.3632	2	1	1	114	2.56974	7.79556	0.106135	0.0809845	0.111649	0.0958283	0.124568	0.977747	11577.4	13518.7	13887.4	0.00614336	0.0462955	0.745186	0.947866
PI(18:0/22:4)	0.437629	0.0301976	0.00619004	3.82885	2	1	1	114	6.51498	0.899101	0.184302	0.00209376	0.00448971	0.00435289	0.00450226	0.993901	125.398	179.633	187.153	0.345029	0.508978	0.668512	0.947866
PI(18:0/22:5)	0.270426	0.121793	0.00414381	3.1384	2	1	1	114	4.9115	4.42405	0.150521	0.00899291	0.0161252	0.0282465	0.00996628	0.939207	176.341	236.995	234.298	0.0376353	0.117118	0.698762	0.947866
PI(18:0/22:6)	0.0176834	0.0241643	0.113418	7.05241	2	1	1	114	0.142923	0.390608	1.83336	0.866976	0.895424	0.939753	0.854165	0.975567	72.8039	72.1446	80.4089	0.533229	0.684136	0.178409	0.742182
PI(18:1/18:1)	0.256502	0.00417241	0.251486	6.62231	2	1	1	114	2.20778	0.0718261	4.32922	0.114624	0.154817	0.105405	0.661776	0.355308	3107.87	3044.5	2590.68	0.789181	0.881886	0.0397037	0.344099
PI(18:1/18:2)	0.044542	0.00661939	0.48418	5.10744	2	1	1	114	0.497097	0.147747	10.8071	0.609606	0.667207	0.914388	0.597135	0.809774	1570.65	1908.49	1778.3	0.701414	0.819629	0.00134465	0.0466145
PI(18:1/20:4)	0.00369549	0.324563	0.126636	3.88463	2	1	1	114	0.0542247	9.52478	3.71632	0.947244	0.961106	0.962205	0.99999	0.952316	763.943	846.202	891.359	0.00254497	0.0294086	0.0563708	0.418754
POVPC(16:0)	4.40128	0.236209	0.0114015	7.44185	2	1	1	114	33.7111	3.61843	0.174656	3.15e-12	3.12e-11	1.24e-12	5.09e-06	0.000714997	5404.27	2961.84	1715.42	0.0596662	0.150554	0.676792	0.947866
POVPC(18:0)	3.55286	0.244066	0.0128874	6.04526	2	1	1	114	33.4995	4.60254	0.243027	3.6e-12	3.4e-11	8.27e-13	2.84e-07	0.00947655	1577.41	839.799	581.062	0.0340464	0.111182	0.622976	0.947866
PS(16:0/18:1)	4.39783	0.709669	0.0418309	15.6627	2	1	1	114	16.0047	5.16528	0.304464	7.48e-07	3.31e-06	3.23e-07	0.000637835	0.0753218	27721.1	15842.8	10326	0.0249168	0.0928058	0.582177	0.947866
PS(18:0/18:1)	2.23107	0.0772798	0.0690046	10.8763	2	1	1	114	11.6925	0.810011	0.723274	2.4e-05	8.2e-05	1.73e-05	0.00240894	0.220266	40474.2	23652.7	18588.6	0.370014	0.538203	0.396855	0.934317
PS(18:0/20:1)	3.86089	0.741985	0.0142048	20.045	2	1	1	114	10.9788	4.21982	0.0807853	4.36e-05	0.000135382	2.45e-05	0.00434504	0.203828	12585.1	6565.54	4586.14	0.0422412	0.129209	0.776752	0.947866
PS(18:0/20:4)	3.19817	0.00874197	0.141698	16.5134	2	1	1	114	11.0393	0.0603501	0.978214	4.15e-05	0.000132651	3.72e-05	0.0012174	0.464797	63720.9	47105.7	26777.5	0.806385	0.88278	0.324735	0.934317
PS(18:0/22:4)	4.22922	0.382189	0.00681916	10.9978	2	1	1	114	21.9194	3.96165	0.0706851	8.82e-09	5.01e-08	1.84e-09	0.000222898	0.00938052	43400	25683.8	15756.6	0.0489411	0.139449	0.790822	0.947866
PS(18:0/22:6)	6.26472	0.912653	0.0028609	13.7756	2	1	1	114	25.9218	7.55265	0.0236753	5.26e-10	3.31e-09	1.31e-10	1.69e-05	0.0123389	49214.7	25865.6	15567	0.00696815	0.0462955	0.877986	0.951151
PS(18:1/18:1)	3.76793	0.925228	0.000895362	12.4563	2	1	1	114	17.2421	8.46771	0.00819437	2.87e-07	1.36e-06	1.61e-07	9.78e-05	0.167277	28489.6	15025.9	11519.5	0.004348	0.0430659	0.928031	0.97985
PS(22:6/22:6)	45.8753	0.233874	3.64133	204.019	2	1	1	114	12.8169	0.130682	2.03467	9.53e-06	3.6e-05	0.000411148	8.92e-06	0.603743	16998.4	3718.27	1977.52	0.718395	0.828113	0.15648	0.707564
S1P(d18:0)	0.0947443	0.00718142	0.0212403	2.09158	2	1	1	114	2.58198	0.391418	1.15769	0.0800413	0.111649	0.414686	0.0642703	0.531129	62.5877	74.433	67.6415	0.532805	0.684136	0.284218	0.904026
S1P(d18:1)	0.043136	0.0043983	0.042861	1.76598	2	1	1	114	1.39229	0.283926	2.76683	0.252699	0.314739	0.759572	0.236626	0.573283	1235.88	1360.74	1271.35	0.595177	0.728216	0.0989835	0.592826
SHexCer(d18:1/16:0)	0.118897	0.0243663	0.0677997	2.63819	2	1	1	114	2.56885	1.0529	2.92973	0.0810532	0.111649	0.23808	0.962156	0.0830571	235.172	249.928	219.767	0.307011	0.476555	0.0896815	0.592826
SHexCer(d18:1/18:0)	0.365788	0.162807	3.04e-05	10.8201	2	1	1	114	1.92695	1.71532	0.000320726	0.150304	0.196623	0.147311	0.256253	0.918228	39.573	34.0234	30.3082	0.192929	0.355126	0.985743	0.985743
SHexCer(d18:1/20:0)	5.22917	0.493087	0.560006	151.091	2	1	1	114	1.97273	0.37204	0.422531	0.143795	0.1893	0.396929	0.915138	0.133087	5.255	7.57322	3.90862	0.543108	0.684646	0.516985	0.947866
SHexCer(d18:1/22:0(2OH))	4.17263	0.780206	5.3936	234.736	2	1	1	114	1.01322	0.378908	2.61941	0.366293	0.432892	0.826354	0.35039	0.658502	18.4571	11.3114	16.4588	0.539415	0.684136	0.108327	0.592826
SHexCer(d18:1/22:0)	0.0469336	0.435918	0.0258763	170.651	2	1	1	114	0.0156766	0.291207	0.0172862	0.984448	0.984448	0.983598	0.989933	0.998765	12.4086	15.591	15.6142	0.5905	0.72677	0.89563	0.960263
SHexCer(d18:1/22:1(2OH))	0.0391541	0.320154	0.221231	64.2388	2	1	1	114	0.0347419	0.568154	0.392602	0.965865	0.970531	0.976843	0.964456	0.998651	573.769	521.663	529.778	0.452548	0.623377	0.532188	0.947866
SHexCer(d18:1/22:1)	0.0176516	0.00054943	0.0655534	3.47633	2	1	1	114	0.289426	0.0180176	2.14971	0.749242	0.791078	0.761139	0.788031	0.997034	488.356	531.281	556.496	0.893458	0.924573	0.14535	0.70309
SHexCer(d18:1/24:0)	1.13067	0.06797	0.0833915	38.4066	2	1	1	114	1.67804	0.201751	0.247526	0.191318	0.245643	0.414159	0.166943	0.833603	14.8334	19.9065	17.6802	0.654164	0.78092	0.619781	0.947866
SHexCer(d18:1/24:1)	0.0568762	0.0656484	0.046238	2.23184	2	1	1	114	1.45259	3.35325	2.36179	0.238261	0.298544	0.226318	0.772764	0.49518	283.236	310.482	344.233	0.069684	0.164708	0.12711	0.644853
SM(d18:1/16:0)	0.0420553	0.00940559	0.0328806	0.680298	2	1	1	114	3.52368	1.57613	5.50993	0.0327434	0.0508255	0.0349412	0.0748884	0.903668	81721.5	91510.6	93812	0.211886	0.379934	0.0206339	0.261897
SM(d18:1/18:0)	0.424148	0.0224105	0.0275889	1.24811	2	1	1	114	19.3705	2.04694	2.51993	5.73e-08	2.98e-07	9.62e-08	0.0451665	0.000148028	15564.1	18282.4	23263.1	0.155248	0.31351	0.115186	0.598965
SM(d18:1/20:0)	0.0180995	0.01693	0.023623	1.78652	2	1	1	114	0.577475	1.08032	1.50741	0.562947	0.622835	0.542213	0.703501	0.945443	23650.4	25744.2	26753.4	0.300826	0.474029	0.222064	0.841663
SM(d18:1/22:0)	0.467871	0.00329674	0.000817319	2.92391	2	1	1	114	9.12088	0.128536	0.0318664	0.000211624	0.000586905	0.000207392	0.00290199	0.59823	22649.2	31249.7	33885.8	0.720618	0.828113	0.858638	0.947866
SM(d18:1/24:0)	1.58916	0.0578832	0.0211843	4.13504	2	1	1	114	21.906	1.5958	0.584035	8.9e-09	5.01e-08	3.41e-09	1.21e-05	0.0917384	5527.7	9332.29	10980	0.209077	0.378157	0.446314	0.947866
SM(d18:1/24:1)	0.145475	0.0571681	0.0162692	1.56766	2	1	1	114	5.28944	4.15726	1.18309	0.00635688	0.0119331	0.0124963	0.0109785	0.99923	26778	32640.1	33577.9	0.0437695	0.130249	0.279022	0.904026
SM(d18:2/16:0)	0.0136111	0.102168	0.195803	1.5768	2	1	1	114	0.492031	7.38662	14.1562	0.612676	0.667207	0.744535	0.59224	0.96595	7128.27	8075.25	8178.84	0.00759735	0.0462955	0.000267385	0.0185387
SM(d18:2/18:0)	0.445497	0.0881535	0.0943076	1.43497	2	1	1	114	17.6961	7.00328	7.49218	2.03e-07	1e-06	1.56e-07	0.0189142	0.00114759	5498.28	6778.49	8446.57	0.00928591	0.0497688	0.00719079	0.135971
SM(d18:2/20:0)	0.0177316	0.0348154	0.152214	1.08485	2	1	1	114	0.931647	3.65852	15.9952	0.396882	0.45358	0.387116	0.861071	0.622417	4138.02	4426.08	4683.41	0.058292	0.150554	0.000113164	0.0185387
SM(d18:2/22:0)	0.0144007	0.0334833	0.127714	1.53629	2	1	1	114	0.534302	2.48462	9.47701	0.587539	0.646604	0.992931	0.735608	0.601862	13561.2	14981.1	14413.2	0.117735	0.255092	0.00260681	0.0774595
SM(d18:2/22:1)	0.105637	0.0246967	0.108203	1.44196	2	1	1	114	4.17578	1.9525	8.55442	0.017776	0.0293445	0.0177784	0.557858	0.111184	5432.96	6054.63	6920.07	0.165031	0.326919	0.00415962	0.0961334
SM(d18:2/24:1)	0.0554284	0.0470279	0.185018	1.44545	2	1	1	114	2.18577	3.709	14.5921	0.11708	0.157114	0.181554	0.127499	0.988308	50724.7	59408.8	59956.9	0.0566103	0.150554	0.000217743	0.0185387
Sph(d18:0)	0.354851	0.00512753	0.00372723	1.9941	2	1	1	114	10.1432	0.293135	0.213081	8.83e-05	0.000266054	5.96e-05	0.098167	0.0182656	109.513	127.523	153.119	0.589275	0.72677	0.645243	0.947866
Sph(d18:1)	0.341236	0.00204896	0.0569684	3.15497	2	1	1	114	6.16501	0.0740359	2.05846	0.00286882	0.00579334	0.0145188	0.99502	0.00583547	133.399	129.209	166.49	0.786041	0.881886	0.1541	0.707564
TG(48:0)	0.0125992	0.000722576	0.030037	4.32217	2	1	1	114	0.166156	0.0190584	0.792244	0.847119	0.881004	0.885994	0.845429	0.996589	1.10574e+06	1.15168e+06	1.14076e+06	0.890443	0.924573	0.375297	0.934317
TG(48:1)	0.115283	7.19e-05	0.0096602	5.25884	2	1	1	114	1.24954	0.00155853	0.209412	0.290533	0.357579	0.263567	0.502269	0.849192	332674	369505	407994	0.968578	0.973257	0.6481	0.947866
TG(50:0)	0.0287744	0.000703626	0.0260954	4.00936	2	1	1	114	0.409079	0.0200065	0.741984	0.665233	0.705962	0.655416	0.757371	0.975437	547349	578350	589518	0.887769	0.924573	0.390834	0.934317
TG(50:1)	0.71307	8.4e-05	0.0163303	5.96445	2	1	1	114	6.81455	0.00160569	0.312125	0.00160119	0.00354307	0.00101789	0.11244	0.12451	568730	737715	927246	0.968107	0.973257	0.577475	0.947866
TG(50:2)	0.772372	0.00819231	0.0313994	6.88233	2	1	1	114	6.39685	0.135699	0.520104	0.00232813	0.00494135	0.0014986	0.125314	0.144195	278786	372735	473564	0.713278	0.828113	0.472274	0.947866
TG(52:0)	0.0107542	0.001049	0.0283976	4.40309	2	1	1	114	0.139218	0.0271597	0.735239	0.870186	0.895424	0.88559	0.881914	0.999983	455742	470933	469420	0.869392	0.924573	0.392989	0.934317
TG(52:1)	0.451702	1.64e-06	0.0242391	5.81093	2	1	1	114	4.43079	3.23e-05	0.475528	0.0140236	0.0235235	0.0105321	0.294026	0.205312	265514	319900	375062	0.995478	0.995478	0.491856	0.947866
TG(52:2)	1.54854	0.0162504	0.157382	9.34698	2	1	1	114	9.44336	0.198197	1.9195	0.000160372	0.000450775	0.000160567	0.213101	0.0111372	539451	738980	1.06017e+06	0.657024	0.78092	0.168617	0.730996
TG(54:0)	0.00450946	0.00180181	0.0352371	4.13644	2	1	1	114	0.0621402	0.0496577	0.971132	0.939783	0.95821	0.963449	0.935566	0.995561	91979.8	93434.3	92340.6	0.824059	0.891535	0.326485	0.934317
TG(54:2)	0.519359	0.000845335	0.0262978	8.78785	2	1	1	114	3.36868	0.0109661	0.341147	0.0378967	0.0575367	0.0347525	0.557168	0.197006	203448	234023	285254	0.916783	0.942863	0.560322	0.947866
TG(54:3)	0.672424	0.0191313	0.0613021	7.86178	2	1	1	114	4.87525	0.277414	0.888913	0.00929819	0.0164872	0.00929959	0.500624	0.079099	298909	344962	440269	0.599424	0.729124	0.347766	0.934317
TG(56:5)	2.45665	0.002209	0.43114	12.7751	2	1	1	114	10.9611	0.0197122	3.84732	4.43e-05	0.000135386	0.000108205	0.508049	0.00109752	9435	13581.9	20213.2	0.888592	0.924573	0.0522635	0.402622
TG(56:7)	2.09748	0.160533	0.749616	19.2027	2	1	1	114	6.22601	0.95303	4.45021	0.00271525	0.00553697	0.00801924	0.899766	0.00922924	4890.83	6724.4	9892.25	0.331016	0.498923	0.0370851	0.344099

## Sheet: Supp.Table 4 ANOVA_Val
Supplementary Table 4. One-way ANOVA of lipids significant by disease group in the validation cohort, adjusted for age, sex, collection site and treatment (FDR-corrected, with post tests)
	Sum of squares						Degrees of freedom						F-value					P-value, q-value, multiple comparisons and group means
Lipid	Group	Age	Sex	Collection site	Treatment	Residuals	Group	Age	Sex	Region	Treatment	Residuals	Group	Age	Sex	Region	Treatment	Group	FDR (q-value)	RRMS - HC	PMS - HC	PMS - RRMS	HC group mean (nM)	RRMS group mean (nM)	PMS group mean (nM)	Age	FDR (q-value)	Sex	FDR (q-value)	Collection site	FDR (q-value)	Treatment	FDR (q-value)
AcCa(10:0)	0.675861	0.083867	0.00851884	0.22013	0.251004	11.4007	2	1	1	1	1	124	3.67552	0.912	0.093	2.394	2.73	0.0281363	0.0877851	0.329477	0.600359	0.0290901	285.785	169.765	280.259	0.341394	0.674553	0.761338	0.902101	0.12433	0.312831	0.101006	0.698535
AcCa(10:1)	0.221665	0.0018102	0.0250638	0.115164	0.0192927	7.47571	2	1	1	1	1	124	1.83839	0.03	0.416	1.91	0.32	0.163383	0.322629	0.302888	0.997352	0.273538	93.9265	63.9421	78.192	0.862714	0.943832	0.520264	0.902101	0.169422	0.382402	0.572624	0.878447
AcCa(10:2)	0.198169	0.00591558	0.0239734	1.00866	0.0102841	5.39557	2	1	1	1	1	124	2.27714	0.136	0.551	23.18	0.236	0.106851	0.228339	0.998449	0.198574	0.10009	9.03707	7.43309	11.0169	0.712969	0.862195	0.459332	0.902101	4.21e-06	0.000218907	0.627715	0.907998
AcCa(12:0)	0.356252	0.0604259	0.045842	0.110646	0.157167	8.28339	2	1	1	1	1	124	2.66649	0.905	0.686	1.656	2.353	0.0734798	0.179107	0.702173	0.434912	0.0592776	67.5248	53.0883	80.6217	0.343413	0.674553	0.409037	0.886248	0.200495	0.413706	0.127611	0.698535
AcCa(14:0)	0.213918	0.179578	0.0450449	0.000216831	0.0872261	3.92004	2	1	1	1	1	124	3.38335	5.68	1.425	0.007	2.759	0.0370953	0.10003	0.271565	0.0274508	0.214459	34.4186	36.8971	51.31	0.0186726	0.153312	0.234881	0.725755	0.93413	0.957477	0.0992252	0.698535
AcCa(14:1)	0.154599	0.199484	0.00199395	0.689474	0.11612	10.5473	2	1	1	1	1	124	0.908781	2.345	0.023	8.106	1.365	0.405682	0.687896	0.991739	0.581792	0.374824	66.8611	67.7878	78.7967	0.128212	0.438276	0.878562	0.9268	0.00516563	0.0503649	0.244883	0.707439
AcCa(14:2)	0.125066	0.0122815	0.0138232	0.481925	0.00592917	9.74056	2	1	1	1	1	124	0.796064	0.156	0.176	6.135	0.075	0.453393	0.729362	0.7314	0.935661	0.473653	25.3743	22.0655	23.566	0.693222	0.851517	0.675583	0.902101	0.0146001	0.0843561	0.783976	0.942643
AcCa(16:0)	0.221572	0.101531	0.0310851	0.0128925	0.0579656	2.05139	2	1	1	1	1	124	6.69668	6.137	1.879	0.779	3.504	0.00173089	0.0108007	0.00664247	0.00223531	0.466287	113.502	138.196	166.261	0.0145828	0.153312	0.172924	0.637899	0.37906	0.599014	0.0635826	0.698535
AcCa(16:1)	0.206503	0.450284	0.00471863	0.235397	0.0932596	6.21169	2	1	1	1	1	124	2.06115	8.989	0.094	4.699	1.862	0.131648	0.266715	0.418562	0.107196	0.417166	20.5032	24.3003	30.1427	0.00328292	0.102427	0.759425	0.902101	0.0320892	0.147233	0.174902	0.698535
AcCa(18:0)	0.125551	0.0895216	0.124296	0.00151656	0.0252829	2.22343	2	1	1	1	1	124	3.50098	4.993	6.932	0.085	1.41	0.0331836	0.0924399	0.0943066	0.0302443	0.517724	51.3299	57.3012	72.3778	0.0272473	0.184808	0.00954397	0.212694	0.771672	0.918938	0.237323	0.698535
AcCa(18:1)	0.204857	0.0952971	0.0605209	0.052036	0.0717752	2.05338	2	1	1	1	1	124	6.18547	5.755	3.655	3.142	4.334	0.00275037	0.0153235	0.00333251	0.0101799	0.926012	190.674	241.155	265.344	0.0179327	0.153312	0.0582172	0.378412	0.078739	0.250679	0.0394069	0.698535
AcCa(4:0)	0.0349712	0.299034	0.0598439	0.0225194	0.0785362	5.40416	2	1	1	1	1	124	0.401212	6.861	1.373	0.517	1.802	0.670374	0.886257	0.644673	0.79976	0.994686	18.9414	20.3009	22.5555	0.00990683	0.148135	0.24352	0.725755	0.473599	0.665599	0.181919	0.698535
AcCa(6:0)	0.146278	0.113462	0.0123874	0.00101965	0.0876452	5.51155	2	1	1	1	1	124	1.6455	2.553	0.279	0.023	1.972	0.1971	0.380649	0.92154	0.230599	0.231298	15.7593	13.2214	18.1016	0.112652	0.411938	0.598501	0.902101	0.879858	0.946606	0.16275	0.698535
AcCa(8:0)	0.500023	0.0992335	0.00834686	0.0597511	0.188694	10.0269	2	1	1	1	1	124	3.09184	1.227	0.103	0.739	2.334	0.0489374	0.129394	0.528463	0.49992	0.0423201	75.2453	43.6688	72.2052	0.270097	0.674553	0.748536	0.902101	0.391663	0.599014	0.12916	0.698535
Cer(d18:1/16:0)	0.100419	0.0463112	0.0008666	0.0695631	0.00102317	1.04154	2	1	1	1	1	124	5.97767	5.514	0.103	8.282	0.122	0.00332334	0.0167239	0.0109904	0.00412051	0.511225	189.167	241.746	261.848	0.0204524	0.159528	0.748596	0.902101	0.00471695	0.0490563	0.727668	0.922896
Cer(d18:1/18:0)	0.143166	0.0963314	0.00694709	0.059036	0.0213137	2.93499	2	1	1	1	1	124	3.02429	4.07	0.294	2.494	0.9	0.0521913	0.135697	0.180193	0.0421632	0.425225	67.3268	82.1803	93.6768	0.0458132	0.230544	0.588955	0.902101	0.116814	0.303717	0.344499	0.755933
Cer(d18:1/20:0)	0.041798	0.138952	0.000238965	0.0253229	0.000225404	4.55216	2	1	1	1	1	124	0.569285	3.785	0.007	0.69	0.006	0.567402	0.810852	0.668247	0.555409	0.903213	33.3121	39.2483	44.0991	0.0539758	0.250438	0.935826	0.954176	0.407831	0.602476	0.93767	0.971964
Cer(d18:1/22:0)	0.0221403	0.223675	0.0120013	0.00447372	0.000117787	5.53103	2	1	1	1	1	124	0.248182	5.015	0.269	0.1	0.003	0.780605	0.981561	0.85072	0.767551	0.945512	195.152	224.106	263.033	0.0269173	0.184808	0.604889	0.902101	0.752007	0.918938	0.9591	0.984339
Cer(d18:1/22:1)	0.220683	0.0681076	0.0891745	0.0141173	0.0292218	3.32506	2	1	1	1	1	124	4.11492	2.54	3.326	0.526	1.09	0.0186088	0.0626526	0.0211568	0.0428989	0.942312	26.43	35.2483	35.8732	0.113547	0.411938	0.0706195	0.411993	0.469461	0.665599	0.298556	0.742135
Cer(d18:1/24:0)	0.0240789	0.557773	0.0433626	0.00302978	0.0290341	7.25489	2	1	1	1	1	124	0.205777	9.533	0.741	0.052	0.496	0.814292	0.981561	0.969571	0.941429	0.79842	410.418	439.891	581.611	0.00248995	0.0971081	0.390955	0.875457	0.820361	0.927365	0.482474	0.849676
Cer(d18:1/24:1)	0.0622586	0.0469501	0.0184591	0.00118936	0.0131773	1.68975	2	1	1	1	1	124	2.28439	3.445	1.355	0.087	0.967	0.106107	0.228339	0.216493	0.0971966	0.635048	1695.97	1882.71	2054.56	0.0658027	0.285145	0.246711	0.725755	0.768158	0.918938	0.327344	0.750966
C1P(d18:1/16:0)	1.03906	0.14031	0.000534537	0.208253	0.0609854	3.30304	2	1	1	1	1	124	19.5039	5.267	0.02	7.818	2.289	4.32e-08	6.74e-06	2.21e-07	5.83e-07	0.40808	16.2586	24.1644	27.5259	0.0234086	0.173892	0.88758	0.9268	0.00599723	0.0550334	0.132799	0.698535
C1P(d18:1/18:0)	0.126893	0.0156906	0.00400089	0.0971303	0.00109572	3.43971	2	1	1	1	1	124	2.28721	0.566	0.144	3.502	0.04	0.105818	0.228339	0.355213	0.0849277	0.406728	35.8635	44.8713	48.9135	0.453422	0.718203	0.704761	0.902101	0.0636699	0.220722	0.842786	0.950761
C1P(d18:1/24:1)	0.047192	1.33e-05	0.00185982	0.0700762	0.0672553	1.41552	2	1	1	1	1	124	2.06702	0.001	0.163	6.139	5.892	0.130902	0.266715	0.109461	0.331266	0.965865	102.202	118.505	110.73	0.972803	0.979079	0.687177	0.902101	0.0145714	0.0843561	0.0166507	0.698535
Cholesterol	0.209817	0.000219375	0.0734301	1.62799	0.0238915	6.22724	2	1	1	1	1	124	2.08899	0.004	1.462	32.42	0.476	0.128148	0.266548	0.361087	0.105206	0.470872	1.28099e+06	2.75575e+06	2.66523e+06	0.94741	0.972342	0.228885	0.725755	8.52e-08	1.33e-05	0.491647	0.849676
CL(18:1/18:1/18:1/18:1)	0.0174397	0.139004	0.0084413	0.0365549	0.195968	21.8111	2	1	1	1	1	124	0.0495737	0.79	0.048	0.208	1.114	0.951654	0.999116	0.974371	0.946535	0.983393	2299.09	3063.17	2563.14	0.375743	0.674553	0.826958	0.908489	0.649278	0.830225	0.293242	0.742135
DG(16:0/18:1)	2.5287	0.141233	0.384376	0.164177	2.32e-06	16.5155	2	1	1	1	1	124	9.49285	1.06	2.886	1.233	1.73864e-05	0.000145883	0.00206888	0.00100659	0.000220453	0.325635	74291.4	104209	134047	0.305131	0.674553	0.0918641	0.477693	0.26904	0.493767	0.99668	0.99668
DG(18:0/16:0)	0.82349	0.175926	0.0924145	0.00128368	0.000200995	4.5024	2	1	1	1	1	124	11.3398	4.845	2.545	0.035	0.006	3e-05	0.000780168	0.00273953	1.58e-05	0.0376947	509.511	756.603	934.313	0.0295749	0.192237	0.113177	0.530722	0.851164	0.928559	0.940811	0.971964
DG(18:0/18:0)	0.456888	0.0125038	0.000201047	0.0536558	0.0280037	3.54939	2	1	1	1	1	124	7.98083	0.437	0.007	1.874	0.978	0.000549013	0.00445683	0.00404776	0.000614357	0.292402	635.019	973.769	1057.48	0.509884	0.768437	0.933345	0.954176	0.173436	0.382402	0.324539	0.750966
DG(18:0/18:1)	2.79885	0.245478	0.547619	0.668875	0.0692787	13.0494	2	1	1	1	1	124	13.2978	2.333	5.204	6.356	0.658	5.86e-06	0.000304633	0.000162311	7e-06	0.131228	5612.39	8571.5	12422.8	0.129235	0.438276	0.0242451	0.378224	0.0129676	0.0843561	0.418712	0.816488
DG(18:0/20:3)	2.22321	0.00194202	0.201877	0.352941	0.0267751	16.4809	2	1	1	1	1	124	8.36352	0.015	1.519	2.655	0.201	0.000391503	0.00381715	0.00134984	0.000773101	0.531762	581.273	914.588	1205.64	0.903984	0.959329	0.220119	0.715386	0.105732	0.294349	0.654335	0.909396
DG(18:0/20:4)	2.1199	0.248928	0.228868	0.519785	0.0927728	13.5765	2	1	1	1	1	124	9.68102	2.274	2.09	4.747	0.847	0.000123944	0.00193353	0.00130019	0.000152275	0.243907	7509.49	10491.7	13309.2	0.13414	0.445231	0.150754	0.603017	0.0312329	0.147233	0.359095	0.755933
DG(18:0/22:6)	2.87887	0.121805	0.000945832	1.66699	0.110009	27.0883	2	1	1	1	1	124	6.58919	0.558	0.004	7.631	0.504	0.00190736	0.0114442	0.0123284	0.00178587	0.308001	1432.09	1974.84	2925.64	0.456652	0.718203	0.947643	0.95995	0.00661142	0.057299	0.479264	0.849676
DG(18:1/18:1)	2.15631	0.208102	0.466618	0.181256	0.0223442	12.4087	2	1	1	1	1	124	10.774	2.08	4.663	1.811	0.223	4.85e-05	0.000945824	0.000431907	7.9e-05	0.282676	271638	381628	482777	0.151805	0.483297	0.0327461	0.378412	0.18081	0.386388	0.637379	0.907998
DG(18:1/20:4)	2.437	0.0811154	0.136412	0.412472	0.0222627	12.39	2	1	1	1	1	124	12.1948	0.812	1.365	4.128	0.223	1.46e-05	0.000482574	0.000105035	3.17e-05	0.327879	31465.3	50930.7	64646.7	0.369333	0.674553	0.244877	0.725755	0.044315	0.160771	0.63774	0.907998
DG(18:1/22:6)	1.72852	0.0832933	0.00675107	0.492931	0.0152365	13.9038	2	1	1	1	1	124	7.70781	0.743	0.06	4.396	0.136	0.000699576	0.00519685	0.00335564	0.000971142	0.405858	20749.9	29605	35624	0.390416	0.681398	0.806572	0.902101	0.0380522	0.158648	0.713035	0.91175
HexCer(d18:1/16:0)	0.140235	0.00369528	0.000993794	0.0356904	0.00400408	1.01299	2	1	1	1	1	124	8.58303	0.452	0.122	4.369	0.49	0.00032275	0.00359636	0.000300816	0.00339093	0.991233	972.81	1279.12	1219.16	0.502478	0.768437	0.727843	0.902101	0.0386449	0.158648	0.485178	0.849676
HexCer(d18:1/16:0(2OH))	0.021386	0.00469465	0.025252	0.0010621	0.0258821	1.66617	2	1	1	1	1	124	0.795794	0.349	1.879	0.079	1.926	0.453514	0.729362	0.938751	0.727108	0.415607	48.3499	50.0248	56.3461	0.555537	0.79508	0.172889	0.637899	0.779066	0.920715	0.167664	0.698535
HexCer(d18:1/18:0)	0.0586363	0.0025655	0.0110798	0.00584514	0.0264913	1.07537	2	1	1	1	1	124	3.38065	0.296	1.278	0.674	3.055	0.0371905	0.10003	0.0333434	0.106129	0.999905	140.615	160.605	157.788	0.587488	0.796941	0.260527	0.725755	0.413237	0.602476	0.0829799	0.698535
HexCer(d18:1/18:0(2OH))	2.09341	1.5344	0.961274	0.0532156	0.0220654	116.204	2	1	1	1	1	124	1.11692	1.637	1.026	0.057	0.024	0.330555	0.599612	0.503135	0.304938	0.755541	2.40649	3.47463	4.72704	0.203081	0.578052	0.313128	0.775365	0.812044	0.927365	0.878296	0.958141
HexCer(d18:1/20:0)	0.161287	0.025477	0.00139889	0.0205012	0.00761685	2.20095	2	1	1	1	1	124	4.54338	1.435	0.079	1.155	0.429	0.0124676	0.0452312	0.0216888	0.0196733	0.760728	74.9676	95.8839	103.84	0.233178	0.649566	0.779381	0.902101	0.284587	0.516228	0.513631	0.849676
HexCer(d18:1/22:0)	0.0379018	0.000589483	0.0817995	0.0553087	0.0107847	3.14886	2	1	1	1	1	124	0.746274	0.023	3.221	2.178	0.425	0.476247	0.735589	0.492659	0.537919	0.980884	354.357	429.549	437.751	0.879151	0.952376	0.075126	0.418559	0.142529	0.34207	0.51581	0.849676
HexCer(d18:1/22:0(2OH))	1.19006	0.0113216	0.000178279	0.00984341	0.0439358	32.2889	2	1	1	1	1	124	2.28511	0.043	0.0007	0.038	0.169	0.106032	0.228339	0.88684	0.356801	0.0847918	5.46247	6.0358	9.95142	0.835169	0.930617	0.979167	0.979167	0.846159	0.928559	0.681953	0.910523
HexCer(d18:1/22:1)	0.158907	0.0566974	0.0880526	0.0434769	0.0216561	2.75183	2	1	1	1	1	124	3.58024	2.555	3.968	1.959	0.976	0.0307863	0.0923222	0.032974	0.0673869	0.963141	45.1095	58.9841	58.6165	0.112502	0.411938	0.0485772	0.378412	0.164105	0.376477	0.32515	0.750966
HexCer(d18:1/22:1(2OH))	0.0343014	0.268264	0.00342117	0.189435	0.0200166	4.46844	2	1	1	1	1	124	0.475936	7.444	0.095	5.257	0.555	0.622434	0.844345	0.854897	0.591678	0.776946	13.2711	16.4628	17.8957	0.00728825	0.147726	0.758508	0.902101	0.023545	0.125361	0.457504	0.849676
HexCer(d18:1/24:0)	0.0623686	0.0568334	0.154789	0.0444418	0.00721221	5.0275	2	1	1	1	1	124	0.769141	1.402	3.818	1.096	0.178	0.465609	0.733687	0.711405	0.427661	0.728928	327.002	399.867	463.063	0.238694	0.653267	0.0529632	0.378412	0.297154	0.526773	0.673928	0.910523
HexCer(d18:1/24:0(2OH))	0.0153359	0.145886	0.167942	0.229456	0.00431462	20.209	2	1	1	1	1	124	0.0470496	0.895	1.03	1.408	0.026	0.954057	0.999116	0.963325	0.999582	0.973034	7.04003	8.63963	10.1871	0.345928	0.674553	0.312024	0.775365	0.237672	0.46346	0.871013	0.958141
HexCer(d18:1/24:1)	0.241382	0.0230628	0.000907238	0.021877	0.0213571	1.64553	2	1	1	1	1	124	9.09474	1.738	0.068	1.649	1.609	0.000206234	0.00247481	0.000470427	0.000698207	0.689693	1375.88	1863.84	1825.2	0.189834	0.558756	0.794165	0.902101	0.201549	0.413706	0.206956	0.698535
HexCer(d18:1/24:1(2OH))	0.490453	0.000112239	0.0172148	0.0911173	0.0378698	4.13445	2	1	1	1	1	124	7.3548	0.003	0.516	2.733	1.136	0.000958384	0.00650035	0.188222	0.000691135	0.0114928	67.448	73.4299	102.667	0.953826	0.972529	0.473775	0.902101	0.100838	0.294349	0.288615	0.742135
Hex2Cer(d18:1/16:0)	0.113758	0.00844921	0.000759396	0.251026	0.0302527	1.51255	2	1	1	1	1	124	4.66298	0.693	0.062	20.58	2.48	0.011154	0.0435006	0.00982003	0.0483363	0.999988	1365.54	1863.24	1666.45	0.406857	0.697468	0.803378	0.902101	1.33e-05	0.000519474	0.11784	0.698535
Hex2Cer(d18:1/18:0)	0.196362	0.00501291	0.00415694	0.0861083	0.0865064	2.67221	2	1	1	1	1	124	4.55594	0.233	0.193	3.996	4.014	0.0123226	0.0452312	0.0120387	0.041257	0.988065	21.8321	29.2036	28.3995	0.630441	0.82646	0.661281	0.902101	0.0478025	0.169481	0.0472984	0.698535
Hex2Cer(d18:1/20:0)	0.0933625	0.0755086	0.110393	0.100258	0.031266	4.65915	2	1	1	1	1	124	1.24239	2.01	2.938	2.668	0.832	0.292262	0.536387	0.307313	0.362722	0.972369	10.4699	13.4661	13.212	0.158814	0.495498	0.0890153	0.477693	0.104903	0.294349	0.363429	0.755933
Hex2Cer(d18:1/22:0)	0.0874261	0.0889887	0.00216862	0.0206837	0.0150352	4.11993	2	1	1	1	1	124	1.31566	2.678	0.065	0.623	0.453	0.272017	0.505174	0.250969	0.755584	0.765227	27.5404	34.2248	33.2825	0.104257	0.406603	0.798775	0.902101	0.431615	0.617725	0.502392	0.849676
Hex2Cer(d18:1/22:1)	0.16646	0.0132818	0.203123	0.150139	0.0202466	2.76833	2	1	1	1	1	124	3.72807	0.595	9.098	6.725	0.907	0.0267749	0.0852426	0.0207187	0.125347	0.96293	25.4439	35.9644	31.3321	0.44199	0.716182	0.00310464	0.121081	0.01065	0.0830699	0.342793	0.755933
Hex2Cer(d18:1/24:0)	0.2829	0.0128631	0.0167398	0.0622296	0.0676006	4.92357	2	1	1	1	1	124	3.56242	0.324	0.422	1.567	1.703	0.0313094	0.0923222	0.0331207	0.0696816	0.967656	22.9563	29.4798	34.13	0.570269	0.796941	0.517345	0.902101	0.212963	0.425926	0.194375	0.698535
Hex2Cer(d18:1/24:1)	0.118228	0.00236611	0.000480635	0.102184	0.0341416	2.06111	2	1	1	1	1	124	3.55639	0.142	0.029	6.148	2.054	0.0314887	0.0923222	0.0297298	0.0850143	0.995042	491.595	633.8	591.88	0.706602	0.861171	0.865251	0.925316	0.0145021	0.0843561	0.154322	0.698535
LPC(16:0)	0.187875	0.00615905	0.00983507	0.106518	0.00569441	0.680979	2	1	1	1	1	124	17.1052	1.122	1.791	19.4	1.037	2.75e-07	2.15e-05	1.04e-06	3.18e-06	0.605483	82397.8	119689	120898	0.291653	0.674553	0.183268	0.649769	2.27e-05	0.000635125	0.310526	0.750966
LPC(16:1)	0.426787	0.290507	0.0280693	0.00822921	0.00749081	2.71405	2	1	1	1	1	124	9.74956	13.27	1.282	0.376	0.342	0.000116814	0.00193353	9.21e-05	0.00371879	0.96541	1815.81	2795.89	2991.27	0.0003943	0.0424393	0.259632	0.725755	0.540887	0.750939	0.559601	0.872978
LPC(18:0)	0.17493	0.00236593	0.058409	0.0817079	0.0285795	1.57522	2	1	1	1	1	124	6.88519	0.186	4.598	6.432	2.25	0.00146043	0.00949281	0.0220653	0.000995735	0.149502	33519.6	46441.2	51831.7	0.666811	0.846924	0.0339623	0.378412	0.0124503	0.0843561	0.136177	0.698535
LPC(18:1)	0.147016	0.037044	0.0474777	0.0352375	0.0109639	1.55891	2	1	1	1	1	124	5.84702	2.947	3.777	2.803	0.872	0.00374435	0.0178234	0.00428329	0.0137689	0.946181	25299.4	34474.3	36585	0.0885562	0.363547	0.0542429	0.378412	0.0966152	0.289845	0.352191	0.755933
LPC(18:2)	0.017626	0.0169023	0.0675084	0.0137742	0.104747	2.28045	2	1	1	1	1	124	0.479211	0.919	3.671	0.749	5.696	0.620414	0.844345	0.659246	0.643006	0.967601	42917.5	50478.2	49895.8	0.339585	0.674553	0.057676	0.378412	0.388472	0.599014	0.0185191	0.698535
LPC(20:3)	0.378449	0.157062	0.0779476	0.144016	0.186853	4.31356	2	1	1	1	1	124	5.43956	4.515	2.241	4.14	5.371	0.00543968	0.023572	0.0203726	0.00579997	0.453813	2592.87	4682.44	5457.36	0.035584	0.19834	0.136959	0.57745	0.0440142	0.160771	0.0221086	0.698535
LPC(20:4)	0.493478	0.00519059	0.10461	0.0264494	0.115129	3.30659	2	1	1	1	1	124	9.25292	0.195	3.923	0.992	4.317	0.000179688	0.00233595	0.00170968	0.000209359	0.262997	7760.6	12598.6	14718.8	0.659841	0.846924	0.0498448	0.378412	0.321224	0.553214	0.0397869	0.698535
LPC(20:5)	0.806352	0.289967	0.0121676	1.53706	7.89e-06	8.1858	2	1	1	1	1	124	6.10738	4.392	0.184	23.28	0.0001	0.00295288	0.0158845	0.00565923	0.00598651	0.733273	948.236	1160.48	1703.15	0.0381317	0.204659	0.668434	0.902101	4.02e-06	0.000218907	0.991295	0.99668
LPC(22:4)	0.495222	0.035347	0.114529	0.267456	0.0653202	5.10038	2	1	1	1	1	124	6.01989	0.859	2.784	6.502	1.588	0.00319783	0.0166287	0.0175766	0.00298377	0.342059	145.903	268.845	304.871	0.35572	0.674553	0.0977082	0.491693	0.0119909	0.0843561	0.20997	0.698535
LPC(22:5)	0.658555	0.0435619	0.0738149	0.49742	0.0579487	4.84952	2	1	1	1	1	124	8.41949	1.114	1.887	12.72	1.482	0.000372673	0.00381715	0.00375517	0.000374425	0.232947	607.101	828.977	1190.3	0.293296	0.674553	0.171972	0.637899	0.000515254	0.00803797	0.225817	0.698535
LPC(22:6)	0.588681	0.00046342	0.00403381	0.000274493	0.0838113	4.82481	2	1	1	1	1	124	7.5647	0.012	0.104	0.007	2.154	0.000794641	0.00563473	0.0179787	0.00058492	0.108503	2426.58	3689.46	4645.34	0.913273	0.959971	0.74801	0.902101	0.933198	0.957477	0.144732	0.698535
LPE(16:0)	0.412744	0.0604231	0.00916195	0.0781593	0.00280714	2.11002	2	1	1	1	1	124	12.1279	3.551	0.538	4.593	0.165	1.55e-05	0.000482574	6.05e-05	8.07e-05	0.571466	1259.33	1989.69	2167.37	0.0618545	0.275694	0.464472	0.902101	0.0340521	0.151775	0.685324	0.910523
LPE(16:1)	0.651005	0.580036	0.0316978	0.0573273	0.0864568	6.3032	2	1	1	1	1	124	6.40347	11.41	0.624	1.128	1.701	0.00225653	0.0130377	0.00150525	0.0364897	0.895738	62.4022	94.6788	110.632	0.000976131	0.0507588	0.431229	0.902101	0.290314	0.520564	0.194596	0.698535
LPE(18:0)	0.364297	0.0768949	0.00128975	0.0542585	0.000406901	2.03741	2	1	1	1	1	124	11.0859	4.68	0.078	3.302	0.025	3.72e-05	0.000829169	0.000227833	7.66e-05	0.381112	1681.33	2560.6	2936.56	0.0324349	0.19834	0.779813	0.902101	0.0715993	0.237649	0.875211	0.958141
LPE(18:1)	0.1672	0.0343371	0.125741	0.101477	0.0911432	4.35767	2	1	1	1	1	124	2.37889	0.977	3.578	2.888	2.594	0.0968699	0.21901	0.0797213	0.50271	0.722824	1878.88	2581	2583.93	0.324845	0.674553	0.0608807	0.379896	0.0917724	0.280716	0.109843	0.698535
LPE(18:2)	0.0592862	0.0323283	0.0220613	0.166291	0.0825001	4.90916	2	1	1	1	1	124	0.748752	0.817	0.557	4.2	2.084	0.475083	0.735589	0.646698	0.991047	0.556368	2426.46	2826.01	2704.07	0.367935	0.674553	0.456786	0.902101	0.0425253	0.160771	0.151385	0.698535
LPE(20:3)	0.100321	0.409313	0.0285514	0.102143	0.0224501	4.02608	2	1	1	1	1	124	1.54489	12.61	0.879	3.146	0.691	0.217412	0.413613	0.192018	0.4105	0.98718	133.768	190.731	206.11	0.000544093	0.0424393	0.3502	0.840481	0.0785712	0.250679	0.407272	0.814544
LPE(20:4)	0.130915	0.0534623	0.0725633	0.0435047	0.0115898	2.05293	2	1	1	1	1	124	3.95375	3.229	4.383	2.628	0.7	0.021649	0.0703592	0.0158494	0.13755	0.909683	860.785	1183.82	1181.52	0.0747698	0.315246	0.0383377	0.378412	0.107551	0.294349	0.404378	0.814544
LPE(20:5)	0.274842	0.316321	0.0136207	1.03742	0.0400418	6.83716	2	1	1	1	1	124	2.49229	5.737	0.247	18.81	0.726	0.086856	0.202232	0.0716113	0.24883	0.973003	96.279	94.4277	122.157	0.0181086	0.153312	0.620056	0.902101	2.95e-05	0.000658225	0.395759	0.812347
LPE(22:4)	0.143051	0.141908	0.027708	0.576643	0.00232466	4.67281	2	1	1	1	1	124	1.89804	3.766	0.735	15.3	0.062	0.154191	0.308381	0.131726	0.349295	0.976788	27.6954	45.4912	41.52	0.0545827	0.250438	0.392833	0.875457	0.000150052	0.00292602	0.804258	0.94334
LPE(22:5)	0.177606	0.166123	0.0331973	0.0837738	0.0114704	3.13258	2	1	1	1	1	124	3.51517	6.576	1.314	3.316	0.454	0.0327407	0.0924399	0.0301363	0.0917753	0.998191	100.243	115.753	135.729	0.0115302	0.149068	0.253865	0.725755	0.0710154	0.237649	0.501676	0.849676
LPE(22:6)	0.231197	0.151909	0.0251188	0.121093	0.000792828	2.92669	2	1	1	1	1	124	4.89776	6.436	1.064	5.131	0.034	0.00896947	0.0368221	0.0126124	0.0192322	0.860271	603.159	881.532	924.575	0.0124224	0.149068	0.304256	0.775365	0.0252436	0.127032	0.854879	0.952579
PC(32:0)	0.0105296	0.0393238	0.0371427	0.0653761	0.0122372	7.74138	2	1	1	1	1	124	0.0843307	0.63	0.595	1.047	0.196	0.91918	0.995778	0.910835	0.973582	0.990021	830649	1.0286e+06	921042	0.428915	0.713117	0.441981	0.902101	0.308149	0.540126	0.658729	0.909396
PC(34:0)	0.00994904	0.0127489	0.00130665	0.015897	0.0152495	7.22737	2	1	1	1	1	124	0.0853478	0.219	0.022	0.273	0.262	0.918247	0.995778	0.937607	0.916907	0.987527	200501	232720	230552	0.640828	0.833076	0.881223	0.9268	0.602428	0.798548	0.609909	0.907998
PC(34:1)	0.0229894	0.012377	0.0371111	0.045117	0.00577285	8.29107	2	1	1	1	1	124	0.171913	0.185	0.555	0.675	0.086	0.842253	0.99539	0.825602	0.936698	0.986299	2.16105e+07	2.69309e+07	2.42131e+07	0.667767	0.846924	0.45768	0.902101	0.412973	0.602476	0.769377	0.942643
PC(34:2)	0.000116978	0.184829	0.0206904	0.000393091	0.0446815	8.20449	2	1	1	1	1	124	0.000883985	2.793	0.313	0.006	0.675	0.999116	0.999116	0.999999	0.999358	0.999076	3.86103e+07	4.2993e+07	3.7019e+07	0.097172	0.388688	0.577031	0.902101	0.938686	0.957477	0.412786	0.815122
PC(36:0)	0.000149588	0.0239997	0.00397651	0.0106722	0.00220567	3.77294	2	1	1	1	1	124	0.00245815	0.789	0.131	0.351	0.072	0.997545	0.999116	0.997658	0.999814	0.999044	73007.2	76916	74145.8	0.376193	0.674553	0.718332	0.902101	0.554768	0.759156	0.788192	0.942643
PC(36:1)	0.00442026	0.00524818	0.00539403	0.000823941	0.0189195	9.17804	2	1	1	1	1	124	0.02986	0.071	0.073	0.011	0.256	0.970588	0.999116	0.995405	0.969574	0.977986	7.51277e+06	7.83067e+06	7.51476e+06	0.790465	0.893569	0.787643	0.902101	0.916144	0.957477	0.614048	0.907998
PC(36:2)	0.0193389	0.130117	0.0091355	0.00456289	0.0798217	8.78861	2	1	1	1	1	124	0.136428	1.836	0.129	0.064	1.126	0.8726	0.995778	0.85991	0.930777	0.997109	3.06061e+07	3.13875e+07	2.82352e+07	0.177902	0.542166	0.720192	0.902101	0.800125	0.927365	0.290646	0.742135
PC(36:3)	0.00138312	0.0210747	0.00777874	0.0157158	0.104754	8.73783	2	1	1	1	1	124	0.00981407	0.299	0.11	0.223	1.487	0.990235	0.999116	0.99653	0.998944	0.990437	1.96074e+07	2.34468e+07	2.15874e+07	0.585446	0.796941	0.740262	0.902101	0.637575	0.821997	0.225062	0.698535
PC(36:4)	0.0286694	0.0627061	0.0133887	0.0180599	0.10095	8.51794	2	1	1	1	1	124	0.208677	0.913	0.195	0.263	1.47	0.811942	0.981561	0.815147	0.845169	0.996568	1.54882e+07	2.0186e+07	1.95388e+07	0.34122	0.674553	0.659634	0.902101	0.609042	0.798548	0.227717	0.698535
PC(36:5)	0.184337	0.097055	0.114763	1.48709	0.00107003	13.2739	2	1	1	1	1	124	0.861004	0.907	1.072	13.89	0.01	0.425249	0.705732	0.396733	0.59764	0.995295	3.82966e+06	4.08483e+06	5.06045e+06	0.342857	0.674553	0.302492	0.775365	0.000292964	0.00507804	0.920523	0.971964
PC(38:4)	0.031958	0.0822584	0.000871156	0.00684281	0.183108	8.68031	2	1	1	1	1	124	0.228263	1.175	0.012	0.098	2.616	0.796248	0.981561	0.958052	0.786114	0.852453	8.36819e+06	1.03719e+07	1.08794e+07	0.280463	0.674553	0.911356	0.941534	0.755071	0.918938	0.10835	0.698535
PC(38:5)	0.0138742	0.0378416	0.0102312	0.0875978	0.0840516	8.557	2	1	1	1	1	124	0.100526	0.548	0.148	1.269	1.218	0.904436	0.995778	0.931926	0.900189	0.98138	3.63528e+06	4.07704e+06	4.2257e+06	0.460387	0.718203	0.700862	0.902101	0.262058	0.492542	0.271891	0.742135
PC(38:6)	0.0313228	0.0675554	0.187908	0.000368651	0.0707094	9.63702	2	1	1	1	1	124	0.201516	0.869	2.418	0.005	0.91	0.817758	0.981561	0.917488	0.798681	0.917077	1.04657e+07	1.26993e+07	1.24737e+07	0.352978	0.674553	0.122511	0.530879	0.945202	0.957477	0.342018	0.755933
PC(38:7)	0.0262573	0.00795003	0.391787	0.0965871	0.0378107	12.7456	2	1	1	1	1	124	0.127726	0.077	3.812	0.94	0.368	0.88021	0.995778	0.897543	0.885755	0.989183	94579.4	107398	116788	0.781392	0.88976	0.0531516	0.378412	0.334248	0.555354	0.545285	0.859238
PC(40:6)	0.0896316	0.0236383	0.196591	0.00139149	0.094725	9.89568	2	1	1	1	1	124	0.561574	0.296	2.463	0.017	1.187	0.571754	0.810852	0.95687	0.58661	0.619659	3.41325e+06	4.0685e+06	4.51486e+06	0.587249	0.796941	0.119072	0.530722	0.895161	0.956474	0.278054	0.742135
PC(40:7)	0.0199558	0.0382792	0.222412	0.0658006	0.10064	10.9909	2	1	1	1	1	124	0.112571	0.432	2.509	0.742	1.135	0.893625	0.995778	0.979308	0.972168	0.885528	812021	857205	890419	0.512292	0.768437	0.115726	0.530722	0.390567	0.599014	0.288692	0.742135
PC(42:10)	0.0221537	0.000530283	0.0103933	0.220485	0.0374943	11.3248	2	1	1	1	1	124	0.121285	0.006	0.114	2.414	0.411	0.885886	0.995778	0.923328	0.878732	0.973502	24230.6	31910.8	31604.9	0.939384	0.970489	0.736428	0.902101	0.122789	0.312831	0.522878	0.849676
PC(44:12)	0.167755	0.0373107	0.0135843	0.351592	0.0118036	19.4538	2	1	1	1	1	124	0.534643	0.238	0.087	2.241	0.075	0.587223	0.819714	0.815639	0.552998	0.775825	2099.29	3195.18	3055.11	0.626645	0.82646	0.769053	0.902101	0.136929	0.333764	0.784315	0.942643
PE(34:1)	0.0270368	0.0512219	0.0958823	0.0152041	0.019094	15.2236	2	1	1	1	1	124	0.11011	0.417	0.781	0.124	0.156	0.895823	0.995778	0.884953	0.964053	0.988079	64478.2	77035.7	73792.3	0.519524	0.771506	0.378551	0.86844	0.725503	0.91273	0.693988	0.910523
PE(34:2)	0.00870924	0.0014075	0.225165	0.108484	0.00671406	15.9645	2	1	1	1	1	124	0.0338234	0.011	1.749	0.843	0.052	0.966751	0.999116	0.987447	0.996766	0.967894	194092	211009	181663	0.916895	0.959971	0.188447	0.653285	0.36043	0.585698	0.81974	0.947255
PE(36:1)	0.0288768	0.0106384	0.00248499	0.335879	0.0419071	16.3872	2	1	1	1	1	124	0.109253	0.08	0.019	2.542	0.317	0.89659	0.995778	0.993276	0.903289	0.907735	67623.9	66192.6	58797.7	0.777095	0.88976	0.891153	0.9268	0.113432	0.300839	0.574369	0.878447
PE(36:2)	0.0493891	0.00645993	0.028224	0.348209	0.0276808	17.0218	2	1	1	1	1	124	0.179894	0.047	0.206	2.537	0.202	0.835576	0.995037	0.961089	0.824477	0.888325	460156	448464	389797	0.828619	0.92996	0.651026	0.902101	0.113779	0.300839	0.654178	0.909396
PE(36:4)	0.0493267	0.014448	0.196586	0.000698199	0.0285186	15.1956	2	1	1	1	1	124	0.201259	0.118	1.604	0.006	0.233	0.817967	0.981561	0.80268	0.889944	0.998187	114018	140123	134301	0.731906	0.870501	0.207684	0.689335	0.939953	0.957477	0.630366	0.907998
PE(38:1)	0.00108646	0.00149645	0.00803457	0.142961	0.00466385	10.6138	2	1	1	1	1	124	0.00634654	0.017	0.094	1.67	0.054	0.993674	0.999116	0.993475	0.995364	0.999983	1145.69	1097.35	1098.67	0.895022	0.956325	0.759831	0.902101	0.198635	0.413706	0.815816	0.947255
PE(38:4)	0.00230264	0.0202551	0.080306	0.00680254	0.00109246	14.1666	2	1	1	1	1	124	0.0100775	0.177	0.703	0.06	0.01	0.989974	0.999116	0.993726	0.989162	0.997489	382272	409284	406228	0.674439	0.848488	0.403418	0.886248	0.807624	0.927365	0.922259	0.971964
PE(38:5)	0.00104247	0.010356	0.0944461	0.141636	0.00462928	14.2419	2	1	1	1	1	124	0.00453821	0.09	0.822	1.233	0.04	0.995472	0.999116	0.994935	0.998191	0.999679	100227	99384.8	103576	0.764469	0.88976	0.366264	0.852793	0.268939	0.493767	0.841213	0.950761
PE(38:6)	0.0336929	0.0213374	0.654903	1.6e-09	0.059618	16.414	2	1	1	1	1	124	0.127267	0.161	4.947	1.20565e-08	0.45	0.880614	0.995778	0.990369	0.885849	0.896191	234431	261937	273558	0.688751	0.851517	0.0279384	0.378412	0.999913	0.999913	0.5034	0.849676
PE(40:4)	0.00111912	0.0983048	0.0606896	0.11662	0.0070218	19.929	2	1	1	1	1	124	0.00348163	0.612	0.378	0.726	0.044	0.996525	0.999116	1	0.997576	0.996316	6526.66	7852.51	7729.5	0.435654	0.71539	0.540008	0.902101	0.395948	0.599689	0.834774	0.950761
PE(40:6)	0.0631616	0.0658261	0.478896	0.00422135	0.00274703	16.0837	2	1	1	1	1	124	0.243477	0.507	3.692	0.033	0.021	0.784271	0.981561	0.985823	0.798503	0.805201	125193	138365	160418	0.477563	0.737622	0.0569648	0.378412	0.857131	0.928559	0.88453	0.958241
PE(40:7)	0.0138841	0.0402715	0.5929	0.121952	9.16e-05	16.2801	2	1	1	1	1	124	0.0528756	0.307	4.516	0.929	0.0007	0.948519	0.999116	0.990624	0.986376	0.944263	33894.3	34420.9	37792.1	0.580688	0.796941	0.035565	0.378412	0.337032	0.555354	0.978969	0.991683
PE(42:10)	0.242878	0.103816	0.42827	0.0973389	0.000945897	16.0479	2	1	1	1	1	124	0.938343	0.802	3.309	0.752	0.007	0.394036	0.682205	0.355783	0.694125	0.932405	421.443	610.401	617.937	0.372179	0.674553	0.0713065	0.411993	0.387479	0.599014	0.932008	0.971964
PE(44:12)	0.149902	0.136128	0.0228999	0.279758	0.33031	26.8899	2	1	1	1	1	124	0.345628	0.628	0.106	1.29	1.523	0.708455	0.91338	0.886268	0.962598	0.713388	110.233	115.18	111.266	0.429698	0.713117	0.745758	0.902101	0.258225	0.491256	0.219471	0.698535
PEP(34:1)	1.80731	0.0322488	0.259814	0.104842	0.0467749	38.592	2	1	1	1	1	124	2.90354	0.104	0.835	0.337	0.15	0.0585658	0.149775	0.34114	0.0448366	0.253269	254.264	165.794	89.9907	0.748072	0.877437	0.362659	0.852793	0.562696	0.76331	0.698921	0.910523
PEP(36:1)	0.626183	0.00235675	0.00656829	0.0295948	0.0588906	13.9667	2	1	1	1	1	124	2.77971	0.021	0.058	0.263	0.523	0.0659273	0.163248	0.0839915	0.0941811	0.889077	715.336	493.004	454.298	0.885221	0.952376	0.809578	0.902101	0.609149	0.798548	0.470992	0.849676
PEP(36:2)	0.756122	0.0317364	0.34754	0.00731874	0.0292333	16.5156	2	1	1	1	1	124	2.8385	0.238	2.609	0.055	0.219	0.062322	0.15681	0.0573076	0.145622	0.999108	507.928	346.177	298.224	0.626314	0.82646	0.108777	0.530288	0.815051	0.927365	0.640255	0.907998
PEP(38:1)	0.0586367	0.00999268	0.00643199	0.0035328	5.97e-05	10.3969	2	1	1	1	1	124	0.34967	0.119	0.077	0.042	0.0007	0.705614	0.91338	0.75772	0.708537	0.959532	208.149	190.729	166.883	0.730511	0.870501	0.782265	0.902101	0.8377	0.928559	0.978748	0.991683
PEP(38:4)	0.474763	0.0286682	0.00891704	0.300531	0.0165221	13.7739	2	1	1	1	1	124	2.13704	0.258	0.08	2.706	0.149	0.12233	0.257886	0.148902	0.158148	0.906827	2118.19	1270.85	1232.98	0.61234	0.823492	0.777396	0.902101	0.102533	0.294349	0.700403	0.910523
PEP(40:4)	0.257882	3.92e-08	0.0151014	0.43245	0.0275659	11.8063	2	1	1	1	1	124	1.35425	4.11676e-07	0.159	4.542	0.29	0.261932	0.492306	0.284102	0.32114	0.958717	1089.75	681.463	770.21	0.999489	0.999489	0.691126	0.902101	0.0350473	0.151872	0.591492	0.895851
PEP(40:6)	0.2818	0.000159313	0.0963022	0.0602673	0.0736033	10.6361	2	1	1	1	1	124	1.64267	0.002	1.123	0.703	0.858	0.197644	0.380649	0.268303	0.208873	0.842178	1493.21	1168.57	1072.85	0.965694	0.978235	0.291391	0.775365	0.403517	0.602476	0.356071	0.755933
PGPC(16:0)	0.503139	0.368704	0.015694	0.153011	0.16587	12.0391	2	1	1	1	1	124	2.59111	3.798	0.162	1.576	1.708	0.0789901	0.189576	0.355111	0.0616322	0.316025	397.399	573.313	747.205	0.0535852	0.250438	0.688339	0.902101	0.211701	0.425926	0.193608	0.698535
PGPC(18:0)	0.80916	0.772606	0.125179	0.0747752	0.205552	14.1687	2	1	1	1	1	124	3.54076	6.762	1.096	0.654	1.799	0.0319577	0.0923222	0.323234	0.0240103	0.156336	181.609	248.871	330.459	0.0104454	0.148135	0.297285	0.775365	0.42009	0.606797	0.182294	0.698535
POVPC(16:0)	0.0194666	0.0637028	0.0116269	0.357116	0.0277165	8.76278	2	1	1	1	1	124	0.137733	0.901	0.165	5.053	0.392	0.871464	0.995778	0.966529	0.861143	0.917353	1551.74	2163.82	1925.26	0.344242	0.674553	0.68572	0.902101	0.0263434	0.128424	0.532291	0.851165
POVPC(18:0)	0.524093	0.449401	0.00331816	0.986982	0.043472	12.8502	2	1	1	1	1	124	2.52867	4.337	0.032	9.524	0.419	0.0838722	0.198243	0.787464	0.392509	0.0664037	63.9773	92.8965	91.8614	0.0393574	0.204659	0.858278	0.925316	0.00250173	0.0300208	0.518389	0.849676
S1P(d18:0)	0.178973	0.0691925	0.00797251	0.0321127	0.00213225	1.90023	2	1	1	1	1	124	5.83945	4.515	0.52	2.096	0.139	0.00377034	0.0178234	0.00255796	0.0488739	0.902005	44.2039	58.7185	58.8878	0.0355801	0.19834	0.472094	0.902101	0.150255	0.355147	0.709774	0.91175
S1P(d18:1)	0.181788	0.012105	0.000546318	0.0577866	0.0159053	1.37429	2	1	1	1	1	124	8.20121	1.092	0.049	5.214	1.435	0.000451774	0.00414569	0.000335357	0.00947958	0.959666	936.37	1251.46	1230.18	0.298014	0.674553	0.824663	0.908489	0.0241078	0.125361	0.233218	0.698535
SM(d18:1/16:0)	0.0463292	0.00684732	0.0016468	0.0180871	0.000108907	0.361959	2	1	1	1	1	124	7.93575	2.346	0.564	6.196	0.037	0.000571388	0.00445683	0.00203912	0.000990309	0.513128	53922.6	62972.6	65455.9	0.128172	0.438276	0.454011	0.902101	0.014127	0.0843561	0.847152	0.950761
SM(d18:1/18:0)	0.107976	0.0262746	0.0461237	0.0216927	0.000982251	1.46524	2	1	1	1	1	124	4.56888	2.224	3.903	1.836	0.083	0.012175	0.0452312	0.019249	0.0210887	0.805454	9763.76	12254.4	12648.2	0.138459	0.449991	0.0504106	0.378412	0.177906	0.385464	0.773587	0.942643
SM(d18:1/20:0)	0.0196615	0.109405	0.0226862	0.00134383	0.00118462	1.71383	2	1	1	1	1	124	0.711282	7.916	1.641	0.097	0.086	0.493007	0.73951	0.477836	0.611197	0.999798	11036.3	12454	13177.6	0.00570038	0.147726	0.202523	0.686817	0.755703	0.918938	0.770192	0.942643
SM(d18:1/22:0)	0.00265075	0.098297	0.00170649	0.0198413	0.00210269	1.70559	2	1	1	1	1	124	0.0963575	7.146	0.124	1.443	0.153	0.908207	0.995778	0.95246	0.898515	0.966418	10210.8	11257.7	11737.6	0.00852265	0.147726	0.725265	0.902101	0.232024	0.458174	0.696479	0.910523
SM(d18:1/24:0)	0.0105222	0.161153	0.00528954	0.0448185	0.00226119	2.78775	2	1	1	1	1	124	0.234014	7.168	0.235	1.994	0.101	0.791699	0.981561	0.997433	0.871058	0.774061	3015.37	3316.48	3622.22	0.00842578	0.147726	0.628492	0.902101	0.160476	0.373645	0.75167	0.942643
SM(d18:1/24:1)	0.0550353	0.0302998	0.0423688	0.0288758	0.00260162	0.8323	2	1	1	1	1	124	4.09971	4.514	6.312	4.302	0.388	0.0188761	0.0626526	0.0309829	0.0284151	0.782741	27802.7	33964.5	34997.8	0.0355995	0.19834	0.013274	0.258844	0.0401358	0.160543	0.534706	0.851165
SM(d18:2/16:0)	0.0949663	0.0625284	0.0861727	0.000362152	6.36e-05	1.32844	2	1	1	1	1	124	4.4322	5.837	8.044	0.034	0.006	0.0138296	0.0490322	0.027597	0.0187789	0.695664	6668.61	7965.83	8711.05	0.0171544	0.153312	0.00533489	0.166449	0.854424	0.928559	0.938715	0.971964
SM(d18:2/18:0)	0.141409	0.0128244	0.0779302	0.044986	0.00101283	1.8514	2	1	1	1	1	124	4.73553	0.859	5.219	3.013	0.068	0.0104266	0.0417064	0.0391197	0.00989307	0.439585	2875.8	3728.05	3915.43	0.355838	0.674553	0.0240347	0.378224	0.0850832	0.26546	0.794946	0.942643
SM(d18:2/20:0)	0.0889387	0.0157976	0.119927	0.0204298	0.00472962	1.08106	2	1	1	1	1	124	5.10074	1.812	13.76	2.343	0.542	0.00743349	0.0313412	0.0150812	0.0115824	0.697917	2576.57	3249.83	3344.06	0.180722	0.542166	0.000312656	0.0280344	0.128366	0.317859	0.46279	0.849676
SM(d18:2/22:0)	0.0101799	0.0517258	0.064446	0.0366749	0.0210485	1.07155	2	1	1	1	1	124	0.589011	5.986	7.458	4.244	2.436	0.556421	0.803719	0.674603	0.538166	0.88366	9826.36	11333.8	11617	0.0158243	0.153312	0.0072376	0.188178	0.0414809	0.160771	0.121147	0.698535
SM(d18:2/22:1)	0.11976	0.0108128	0.139837	0.00337115	0.00776364	1.7416	2	1	1	1	1	124	4.2634	0.77	9.956	0.24	0.553	0.0161925	0.056134	0.0192506	0.036722	0.927797	2378.18	3076.84	3079.22	0.381958	0.677108	0.00201215	0.104632	0.625056	0.812573	0.458598	0.849676
SM(d18:2/24:1)	0.102812	0.00374664	0.12369	0.0171699	0.0157774	1.13904	2	1	1	1	1	124	5.59624	0.408	13.47	1.869	1.718	0.00471073	0.0216139	0.0109949	0.00714431	0.641905	43984.7	57015.6	57400.3	0.524229	0.771506	0.000359415	0.0280344	0.174042	0.382402	0.192427	0.698535
Sph(d18:0)	0.113663	0.0051149	0.00173705	0.698956	0.000550026	7.53344	2	1	1	1	1	124	0.935447	0.084	0.029	11.5	0.009	0.395162	0.682205	0.440023	0.429503	0.944565	9.01204	14.7391	12.6346	0.772181	0.88976	0.866	0.925316	0.000932003	0.0132175	0.92435	0.971964
Sph(d18:1)	0.0265587	0.0071978	0.137304	1.2179	0.217602	7.85212	2	1	1	1	1	124	0.209707	0.114	2.168	19.23	3.436	0.811109	0.981561	0.822815	0.833744	0.992096	44.3736	76.4724	60.9727	0.736577	0.870501	0.143416	0.588759	2.44e-05	0.000635125	0.0661527	0.698535
SHexCer(d18:1/16:0)	0.0263367	0.0311114	0.0171097	0.00190004	0.13374	2.36372	2	1	1	1	1	124	0.690805	1.632	0.898	0.1	7.016	0.50309	0.744	0.892587	0.490301	0.605678	193.699	213.365	198.482	0.2038	0.578052	0.345277	0.840481	0.752751	0.918938	0.00912954	0.698535
SHexCer(d18:1/18:0)	0.0710683	0.033363	0.00974603	4.45e-06	0.14999	11.3418	2	1	1	1	1	124	0.388494	0.365	0.107	4.86134e-05	1.64	0.678899	0.889986	0.977765	0.841238	0.649209	19.0495	17.2162	18.7701	0.546979	0.790081	0.744653	0.902101	0.994448	0.999913	0.202738	0.698535
SHexCer(d18:1/22:1)	0.125143	0.00671907	0.0034428	0.105662	0.0115489	1.42112	2	1	1	1	1	124	5.45971	0.586	0.3	9.22	1.008	0.00533982	0.023572	0.00398831	0.0428776	0.97104	6301.34	8320.54	7634	0.445318	0.716182	0.584616	0.902101	0.00291906	0.0325266	0.317409	0.750966
SHexCer(d18:1/22:1(2OH))	0.0063414	0.00324859	0.00062181	0.00282494	0.000201814	0.378946	2	1	1	1	1	124	1.03753	1.063	0.203	0.924	0.066	0.357384	0.640827	0.817655	0.338179	0.491378	622.619	615.826	597.239	0.304535	0.674553	0.652721	0.902101	0.338197	0.555354	0.797621	0.942643
SHexCer(d18:1/24:0)	3.40119	0.0262994	1.31157	4.99356	1.69639	87.7388	2	1	1	1	1	124	2.40343	0.037	1.854	7.057	2.397	0.0946081	0.217042	0.078449	0.515735	0.702523	7.51737	9.57635	10.8231	0.847438	0.937591	0.175831	0.637899	0.00893232	0.073339	0.124079	0.698535
SHexCer(d18:1/24:1)	0.266354	0.000476184	0.0179598	0.0010016	0.0528057	2.03985	2	1	1	1	1	124	8.09566	0.029	1.092	0.061	3.21	0.000495946	0.0042982	0.00100537	0.00155889	0.734012	122.212	156.493	163.723	0.86518	0.943832	0.298116	0.775365	0.805509	0.927365	0.0756289	0.698535
TG(48:0)	0.189216	0.171845	0.00891644	0.127655	0.299335	16.3276	2	1	1	1	1	124	0.718501	1.305	0.068	0.969	2.273	0.489501	0.73951	0.454235	0.789322	0.923869	2.11079e+06	2.08374e+06	1.95287e+06	0.255489	0.674553	0.795123	0.902101	0.326729	0.554018	0.134163	0.698535
TG(48:1)	0.135134	0.084918	0.0115356	0.0469934	0.183006	15.736	2	1	1	1	1	124	0.53243	0.669	0.091	0.37	1.442	0.588512	0.819714	0.578049	0.919398	0.868488	559111	537486	540355	0.414916	0.703553	0.763541	0.902101	0.543949	0.750939	0.232091	0.698535
TG(50:0)	0.173897	0.152591	0.00764064	0.101998	0.264216	15.719	2	1	1	1	1	124	0.685897	1.204	0.06	0.805	2.084	0.505539	0.744	0.478137	0.844197	0.888247	679566	666688	636390	0.274705	0.674553	0.80647	0.902101	0.371455	0.597391	0.151344	0.698535
TG(50:1)	0.109693	0.0798687	0.00971932	0.0306342	0.16966	13.4855	2	1	1	1	1	124	0.504318	0.734	0.089	0.282	1.56	0.605151	0.835429	0.606165	0.943871	0.849614	1.26287e+06	1.22562e+06	1.21436e+06	0.393114	0.681398	0.76548	0.902101	0.596549	0.798548	0.214012	0.698535
TG(50:2)	0.108421	0.0392852	0.000384335	0.0103438	0.131279	15.0096	2	1	1	1	1	124	0.447856	0.325	0.003	0.085	1.085	0.640026	0.853368	0.653566	0.966006	0.841504	497932	464582	491593	0.569916	0.796941	0.955155	0.961317	0.770526	0.918938	0.299709	0.742135
TG(52:0)	0.188615	0.147507	0.00563482	0.128359	0.279609	16.146	2	1	1	1	1	124	0.724275	1.133	0.043	0.986	2.147	0.486715	0.73951	0.458418	0.833469	0.884939	230708	225394	215365	0.289238	0.674553	0.835549	0.911509	0.322708	0.553214	0.145345	0.698535
TG(52:1)	0.122018	0.0814341	0.0110972	0.00394341	0.16649	11.7322	2	1	1	1	1	124	0.644817	0.861	0.117	0.042	1.76	0.526509	0.767621	0.580104	0.984643	0.717932	224291	211617	219530	0.355346	0.674553	0.732573	0.902101	0.838568	0.928559	0.187103	0.698535
TG(52:2)	0.170342	0.0364131	0.00565884	0.0169761	0.119502	11.3769	2	1	1	1	1	124	0.928302	0.397	0.062	0.185	1.302	0.397953	0.682205	0.468375	0.984942	0.605066	800176	681082	770216	0.529866	0.772515	0.804275	0.902101	0.667834	0.847009	0.255958	0.725991
TG(54:0)	0.221582	0.18053	0.0103181	0.185931	0.318818	17.5526	2	1	1	1	1	124	0.78268	1.275	0.073	1.314	2.252	0.459425	0.731329	0.428335	0.807822	0.88841	137171	134964	127337	0.260945	0.674553	0.787621	0.902101	0.253968	0.489124	0.135959	0.698535
TG(54:2)	0.152883	0.109217	0.0181259	0.000882712	0.245885	10.6896	2	1	1	1	1	124	0.886725	1.267	0.21	0.01	2.852	0.414599	0.695456	0.417864	0.905794	0.748373	183848	168895	174664	0.26252	0.674553	0.647365	0.902101	0.919563	0.957477	0.0937577	0.698535
TG(54:3)	0.174762	0.0919234	0.0260672	0.000509433	0.245112	11.1074	2	1	1	1	1	124	0.975493	1.026	0.291	0.006	2.736	0.379881	0.673425	0.346361	0.748723	0.878704	507493	445972	457689	0.313024	0.674553	0.590544	0.902101	0.940008	0.957477	0.100617	0.698535
TG(56:5)	0.140688	0.000593997	0.0053944	0.494853	0.177305	10.8754	2	1	1	1	1	124	0.802056	0.007	0.062	5.642	2.022	0.450719	0.729362	0.577278	0.999926	0.577666	9375.33	7295.04	9863.75	0.934544	0.970489	0.804541	0.902101	0.0190651	0.10622	0.157585	0.698535
TG(56:7)	0.160759	0.0290289	0.0474477	1.7556	0.096705	21.4671	2	1	1	1	1	124	0.464293	0.168	0.274	10.14	0.559	0.629667	0.846794	0.78562	0.986674	0.67638	12243.7	8773.32	12631.8	0.682889	0.851517	0.601548	0.902101	0.00183419	0.0238444	0.456242	0.849676

## Sheet: Supp.Table 5 Lipids_BMI
Supplementary Table 5. Lipids correlated with BMI in the validation cohort
Lipid	T-statistic	Degrees of freedom	BMI (p-value)	FDR (q-value)	Pearson's correlation coefficient (r)	95% CI
SM(d18:2/16:0)	4.33117	88	3.92e-05	0.00611403	0.419182	0.23 - 0.58
SM(d18:2/18:0)	3.93344	88	0.000166734	0.0130053	0.386688	0.20 - 0.55
SM(d18:1/18:0)	3.78507	88	0.000280072	0.0145638	0.374179	0.18 - 0.54
Cer(d18:1/18:0)	3.46296	88	0.000827118	0.0257696	0.34631	0.15 - 0.52
SM(d18:1/22:0)	3.42765	88	0.000927908	0.0257696	0.343196	0.15 - 0.51
SM(d18:1/20:0)	3.4073	88	0.000991138	0.0257696	0.341397	0.14 - 0.51
AcCa(16:0)	3.35924	88	0.00115693	0.0257829	0.337133	0.14 - 0.51
SM(d18:2/22:1)	3.28423	88	0.00146863	0.0286384	0.330435	0.13 - 0.50
Cer(d18:1/22:1)	3.23433	88	0.00171792	0.0297773	0.325951	0.13 - 0.50

## Sheet: Supp. Table 6 Random Forest
Supplementary Table 6. Random forest confusion matrices of HC vs RRMS
Discovery		Predicted		Calculations		Using LPE(16:0), LPC(20:3), LPC(22:4), LPE(18:0)
		HC	RRMS			and HexCer(d18:1/16:0)
Actual	HC	23	7	sensitivity	0.829787
	MS	8	39	specificity	0.766667
Validation		Predicted		Calculations
		HC	RRMS
Actual	HC	20	13	sensitivity	0.888889
	MS	9	72	specificity	0.606061

## Sheet: Supp. Table 7 Lipid class_Dis
Supplementary Table 7. ANOVA of lipid classes significant by disease group in the discovery cohort, adjusted for age and sex (FDR-corrected, with post tests)
	Sum of squares				Degrees of freedom				F-value			P-value, q-value and multiple comparisons
Lipid	Disease group	Age	Sex	Residuals	Group	Age	Sex	Residuals	Group	Age	Sex	Group (p-value)	FDR (q-value)	HC - OND	HC - MS	MS - OND	Age	Sex
PC	5.68539	0.277941	0.000260998	7.56976	2	1	1	114	42.8108	4.18577	0.00393061	1.35e-14	3.52e-13	4.21885e-15	1.35737e-10	0.0548595	0.0430657	0.950119
PEp	5.42657	0.626789	0.0258555	8.05694	2	1	1	114	38.3911	8.86862	0.365837	1.79e-13	2.33e-12	1.39888e-14	2.80585e-05	1.47517e-05	0.0035448	0.546484
ox-PC	4.13788	0.246155	0.00958244	6.33158	2	1	1	114	37.2512	4.43201	0.172532	3.55e-13	3.08e-12	4.58522e-14	6.12185e-07	0.00119648	0.0374669	0.678652
Cer	0.929451	0.0170625	0.00196261	2.05843	2	1	1	114	25.7375	0.944958	0.108693	5.97e-10	3.88e-09	2.03263e-10	3.20016e-06	0.075867	0.333064	0.742242
PS	3.92742	0.341096	0.0160513	10.8376	2	1	1	114	20.6561	3.58795	0.168841	2.21e-08	1.15e-07	1.12388e-08	3.35446e-05	0.0840829	0.0607341	0.681915
PE	3.5055	0.530643	0.00149885	10.8863	2	1	1	114	18.3545	5.55681	0.0156957	1.23e-07	5.33e-07	7.02607e-08	0.000102055	0.102674	0.020114	0.90052
LPS	6.60437	0.408627	0.00971799	26.7302	2	1	1	114	14.0833	1.74273	0.0414456	3.42e-06	1.27e-05	0.00166192	1.61453e-06	0.160341	0.189438	0.839043
Sph	0.351488	0.000461424	0.0210559	1.49946	2	1	1	114	13.3613	0.0350808	1.60082	6.12e-06	1.99e-05	1.88834e-05	0.446525	0.00025392	0.851759	0.208367
LPC	0.860267	0.0855267	0.00888353	5.13088	2	1	1	114	9.5569	1.90027	0.197378	0.0001455	0.000420333	0.0260263	7.86473e-05	0.153949	0.170748	0.657688
OH-Chol	8.68841	0.626781	0.192277	54.608	2	1	1	114	9.06899	1.30847	0.401399	0.000221309	0.000575402	0.0222073	0.000132396	0.222392	0.255067	0.527637
LPE	0.907198	0.0377875	0.00599488	6.81031	2	1	1	114	7.59294	0.632536	0.10035	0.000802269	0.00189627	0.00765087	0.000728562	0.763033	0.428079	0.751989
SM	0.104261	0.0192993	0.0491305	0.821428	2	1	1	114	7.23481	2.67841	6.81846	0.00110142	0.0023864	0.000932139	0.0112609	0.594502	0.104475	0.0102352
HexCer	0.172139	0.00208706	0.00201991	2.08476	2	1	1	114	4.7065	0.114126	0.110454	0.0108644	0.0217288	0.0115729	0.0346229	0.852986	0.736116	0.740238
CE	2.79783	0.408074	1.86468	36.5832	2	1	1	114	4.35927	1.27163	5.81066	0.0149863	0.0277151	0.0134852	0.0597037	0.750332	0.261829	0.0175279
AcCa	0.508684	0.463907	0.0511047	6.75943	2	1	1	114	4.28956	7.82395	0.861898	0.0159895	0.0277151	0.126068	0.0115581	0.572766	0.00605381	0.35517
PG	1.18286	0.805418	0.103821	16.3014	2	1	1	114	4.13603	5.6325	0.726047	0.018447	0.0299764	0.510227	0.32671	0.0136079	0.0193035	0.395954
C1P	0.438052	0.142879	0.0694393	6.66063	2	1	1	114	3.74874	2.44544	1.18849	0.0264998	0.0405291	0.0618524	0.029014	0.961084	0.120639	0.277934
TG	0.305001	0.00264033	0.00130801	4.8314	2	1	1	114	3.59834	0.0623003	0.0308632	0.0305214	0.0440865	0.0231446	0.317437	0.321418	0.803346	0.860858
GM	0.0890896	0.0190989	0.0026764	1.54183	2	1	1	114	3.29356	1.41213	0.197888	0.0406841	0.0556729	0.0346657	0.487237	0.245737	0.237172	0.657275
PA	1.19814	0.479744	1.20925	23.2167	2	1	1	114	2.94158	2.35566	5.93773	0.0568018	0.0738423	0.0486586	0.518251	0.28979	0.1276	0.0163668
DG	0.434101	0.936543	0.987162	8.73338	2	1	1	114	2.83324	12.225	12.8858	0.0629714	0.0779646	0.243354	0.0502363	0.706812	0.000672933	0.000489514
Hex2Cer	0.0790172	0.000448774	2.85e-05	1.65327	2	1	1	114	2.72429	0.030945	0.00196499	0.0698649	0.0825676	0.0738504	0.130521	0.93061	0.860675	0.96472
PI	0.0647738	0.0214102	0.0437493	1.96133	2	1	1	114	1.88245	1.24444	2.54287	0.156918	0.177386	0.24872	0.159491	0.973169	0.266962	0.113562
S1P	0.0452073	0.00447729	0.0415973	1.75388	2	1	1	114	1.46921	0.291017	2.70376	0.234432	0.253968	0.739561	0.217548	0.564058	0.590621	0.102867
Cholesterol	0.0190767	0.00500875	0.000658813	1.14966	2	1	1	114	0.945818	0.496665	0.0653276	0.391388	0.407043	0.383861	0.866148	0.61088	0.482406	0.798726
SHexCer	0.00378885	0.00129274	0.00974021	2.92229	2	1	1	114	0.0739025	0.0504303	0.379971	0.928807	0.928807	0.922674	0.979041	0.973879	0.822718	0.538848

## Sheet: Supp. Table 8 Lipid class_Val
Supplementary Table 8. ANOVA of lipid classes significant by disease group in the validation cohort, adjusted for age, sex, collection site and treatment (FDR-corrected, with post tests)
	Sum of squares						Degrees of freedom						F-value					P-value, q-value and multiple comparisons
Lipid	Group	Age	Sex	Collection site	Treatment	Residuals	Group	Age	Sex	Region	Treatment	Residuals	Group	Age	Sex	Region	Treatment	Group	FDR (q-value)	RRMS - HC	PMS - HC	PMS - RRMS	Age	Sex	Collection site	Treatment
AcCa	0.133484	0.073144	0.0712444	0.0708204	0.0927624	4.0517	2	1	1	1	1	124	2.0426	2.23853	2.1804	2.16742	2.83894	0.134032	0.359738	0.928709	0.172461	0.155635	0.137149	0.142313	0.143496	0.0945199
C1P	0.108452	2.48938e-05	0.00134484	0.0322236	0.0419449	1.21874	2	1	1	1	1	124	5.51721	0.00253281	0.13683	3.27857	4.26766	0.00506506	0.0301177	0.00709339	0.0130925	0.87265	0.959943	0.712084	0.0726111	0.0409272
Cer	0.0500592	0.104728	0.00203136	0.00518796	0.00322296	1.7925	2	1	1	1	1	124	1.73148	7.24477	0.140524	0.358889	0.222955	0.181275	0.521594	0.34046	0.162402	0.658481	0.00809277	0.708401	0.550217	0.637627
Cholesterol	0.209817	0.000219375	0.0734301	1.62799	0.0238915	6.22724	2	1	1	1	1	124	2.08899	0.0043683	1.46218	32.4173	0.47574	0.128148	0.243369	0.361085	0.105235	0.470869	0.94741	0.228885	8.51668e-08	0.491647
CL	0.0174397	0.139004	0.0084413	0.0365549	0.195968	21.8111	2	1	1	1	1	124	0.0495737	0.790258	0.0479902	0.207821	1.11411	0.951654	0.820342	0.97437	0.946537	0.983393	0.375743	0.826958	0.649278	0.293242
DG	2.21954	0.163142	0.377663	0.214821	0.0132544	12.0106	2	1	1	1	1	124	11.4575	1.68432	3.89907	2.21786	0.136841	2.71665e-05	0.00141679	0.000242671	4.39312e-05	0.288355	0.196761	0.0505351	0.138962	0.712073
HexCer	0.149527	0.00102962	0.0032897	0.0307629	0.0108774	1.07706	2	1	1	1	1	124	8.60735	0.118538	0.378736	3.54167	1.2523	0.000315928	0.00606992	0.000578625	0.00126817	0.78749	0.731208	0.539408	0.0621893	0.265277
Hex2Cer	0.118595	0.00446728	0.000906174	0.193922	0.0314637	1.46809	2	1	1	1	1	124	5.00845	0.377321	0.0765384	16.3793	2.65752	0.00809564	0.0532342	0.0071651	0.0369701	0.999582	0.540166	0.782505	9.06077e-05	0.105599
LPC	0.152153	0.0030911	0.029714	0.0391089	0.0231432	0.859604	2	1	1	1	1	124	10.9742	0.445898	4.28632	5.64155	3.33847	4.09056e-05	0.00228231	0.000171894	0.000125026	0.487869	0.50553	0.0404957	0.0190724	0.0700823
LPE	0.168408	0.0584503	0.0110969	1.0472e-05	0.0151601	1.92569	2	1	1	1	1	124	5.4221	3.76376	0.71456	0.000674315	0.976194	0.0055277	0.031383	0.00418013	0.0428579	0.974475	0.054645	0.399562	0.979325	0.325064
ox-PC	0.08463	0.237665	0.00433978	0.0344848	0.116344	9.63955	2	1	1	1	1	124	0.544327	3.05724	0.0558256	0.443601	1.49661	0.581612	0.792799	0.932641	0.578667	0.655083	0.0828527	0.81361	0.506627	0.223513
PC	0.00217277	0.0616114	0.024655	0.000887311	0.0529551	7.85139	2	1	1	1	1	124	0.0171577	0.973053	0.389386	0.0140136	0.83634	0.982991	0.820342	0.983609	0.985811	0.999589	0.325841	0.533768	0.905959	0.36222
PE	0.00113998	0.0142985	0.150244	0.047784	0.000297445	13.8213	2	1	1	1	1	124	0.00511376	0.128281	1.34794	0.428703	0.00266858	0.9949	0.880804	0.995599	0.999857	0.997428	0.72083	0.247868	0.513839	0.958884
PEp	0.402983	0.00849886	0.0399341	0.114167	0.0125411	10.7964	2	1	1	1	1	124	2.31419	0.0976119	0.458655	1.31124	0.144038	0.103101	0.243369	0.134777	0.129015	0.87226	0.755239	0.499515	0.254375	0.704949
S1P	0.181735	0.013802	0.000700916	0.0563561	0.0149863	1.38177	2	1	1	1	1	124	8.15441	1.23859	0.0629	5.05738	1.34486	0.000470843	0.0131473	0.000331481	0.0100439	0.95536	0.267896	0.802385	0.0262863	0.248406
SM	0.0568541	0.0208249	0.0361839	0.0183749	0.00206266	0.585051	2	1	1	1	1	124	6.02503	4.41378	7.66909	3.89451	0.437176	0.00318288	0.0290086	0.00652142	0.0061102	0.708476	0.0376749	0.00648088	0.0506679	0.509716
Sph	0.0577194	0.0130161	0.0747846	0.936329	0.12877	5.60916	2	1	1	1	1	124	0.637993	0.287743	1.65324	20.6991	2.84668	0.530077	0.61808	0.511199	0.653639	0.999949	0.592632	0.200915	1.26244e-05	0.0940768
SHexCer	0.0984149	0.00391854	0.00229884	0.0861279	0.00819062	1.1742	2	1	1	1	1	124	5.1965	0.413813	0.242767	9.09545	0.864963	0.00680443	0.0327867	0.00494733	0.0550716	0.955545	0.521228	0.623086	0.00310924	0.354161
TG	0.143329	0.101034	0.00800404	0.0339214	0.200801	13.5897	2	1	1	1	1	124	0.653908	0.921887	0.0730332	0.309517	1.83222	0.521794	0.521594	0.507868	0.894745	0.849129	0.338848	0.78742	0.578979	0.178328
